# Supplementary material for: Assessing the Reliability of Truncated Coupled Cluster Wave Function: Estimating the Distance from the Exact Solution
Source: J Chem Theory Comput. 2025 Sep 12;21(18):8737–52. doi: 10.1021/acs.jctc.5c00750 (PMC12461942; doi:10.1021/acs.jctc.5c00750)
Supplement: Supplementary file 1 [file ct5c00750_si_001.xlsx]

## Sheet: Table S1. W4-17, d
	d_ϕ(0.10)					d_ϕ(0.05)					d_γ(0.10)					d_γ(0.05)					d_γ,NO(0.10)					d_γ,NO(0.05)
species	active space size	d^AS_ϕ	d^a_ϕ	d^b_ϕ	\Tilde{d}_ϕ(0.10)	active space size	d^AS_ϕ	d^a_ϕ	d^b_ϕ	\Tilde{d}_ϕ(0.05)	active space size	d^AS_γ	d^a_γ	d^b_γ	\Tilde{d}_γ(0.10)	active space size	d^AS_γ	d^a_γ	d^b_γ	\Tilde{d}_γ(0.05)	active space size	d^AS_γ,NO	d^a_γ,NO	d^b_γ,NO	\Tilde{d}_γ,NO(0.10)	active space size	d^AS_γ,NO	d^a_γ,NO	d^b_γ,NO	\Tilde{d}_γ,NO(0.05)
acetaldehyde	16	0.0323669	0.039277	0.014088	0.0266825	16	0.0323669	0.039277	0.014088	0.0266825	18	0.0406857	0.0412058	0.0149227	0.0280643	18	0.0406857	0.0412058	0.0149227	0.0280643	14	0.0505832	0.0599863	0.015006	0.0374962	15	0.0472974	0.0569819	0.0152106	0.0360963
acetic	16	0.050923	0.0553783	0.00929066	0.0323345	17	0.0472329	0.0533478	0.0111584	0.0322531	17	0.0692847	0.0674469	0.00925921	0.038353	39	0.046292	0.0447859	0.0289866	0.0368863	10	0.0618648	0.0629594	0.0051338	0.0340466	27	0.0490598	0.0517426	0.0140887	0.0329157
alcl	9	0.0220968	0.023335	0.00678278	0.0150589	9	0.0220968	0.023335	0.00678278	0.0150589	13	0.0573592	0.053118	0.00570429	0.0294112	18	0.0488088	0.0432457	0.00850478	0.0258752	7	0.0371654	0.0349187	0.00401336	0.019466	7	0.0371654	0.0349187	0.00401336	0.019466
alcl3	14	0.0320913	0.0323394	0.00213653	0.017238	14	0.0320913	0.0323394	0.00213653	0.017238	17	0.0599257	0.0596523	0.00217372	0.030913	28	0.0435676	0.0428503	0.0074389	0.0251446	19	0.0475435	0.0492504	0.00534587	0.0272981	19	0.0475435	0.0492504	0.00534587	0.0272981
alf	9	0.0403079	0.0421169	0.00394819	0.0230326	9	0.0403079	0.0421169	0.00394819	0.0230326	9	0.0700002	0.0684741	0.00225512	0.0353646	17	0.0258099	0.0227212	0.0126003	0.0176608	16	0.0328165	0.037324	0.00865891	0.0229914	16	0.0328165	0.037324	0.00865891	0.0229914
alf3	14	0.0462735	0.0463754	0.00231691	0.0243462	14	0.0462735	0.0463754	0.00231691	0.0243462	18	0.0674921	0.0670111	0.00195189	0.0344815	25	0.048716	0.0511247	0.0099674	0.0305461	13	0.0471231	0.0472073	0.00533544	0.0262714	13	0.0471231	0.0472073	0.00533544	0.0262714
alh	11	0.0190903	0.0197956	0.00462167	0.0122086	11	0.0190903	0.0197956	0.00462167	0.0122086	10	0.0317355	0.0319353	0.00300464	0.01747	10	0.0317355	0.0319353	0.00300464	0.01747	5	0.0321648	0.0328863	0.00167308	0.0172797	5	0.0321648	0.0328863	0.00167308	0.0172797
alh3	13	0.0200615	0.0226107	0.00531487	0.0139628	13	0.0200615	0.0226107	0.00531487	0.0139628	13	0.0234237	0.0248103	0.00423064	0.0145205	13	0.0234237	0.0248103	0.00423064	0.0145205	22	0.0067619	0.00796884	0.00496345	0.00646615	22	0.0067619	0.00796884	0.00496345	0.00646615
allene	10	0.0359491	0.0380216	0.00549507	0.0217584	10	0.0359491	0.0380216	0.00549507	0.0217584	14	0.0299219	0.0266056	0.00724631	0.0169259	14	0.0299219	0.0266056	0.00724631	0.0169259	10	0.0378451	0.0375523	0.00513842	0.0213454	10	0.0378451	0.0375523	0.00513842	0.0213454
allyl	13	0.064781	0.0674391	0.0039106	0.0356748	23	0.0473989	0.0507545	0.00978287	0.0302687	20	0.0321117	0.0320059	0.00540002	0.018703	20	0.0321117	0.0320059	0.00540002	0.018703	15	0.0366962	0.0363854	0.00305979	0.0197226	15	0.0366962	0.0363854	0.00305979	0.0197226
b2	15	0.0273589	0.0652381	0.0440221	0.0546301	15	0.0273589	0.0652381	0.0440221	0.0546301	18	0.024836	0.110744	0.0905874	0.100666	18	0.024836	0.110744	0.0905874	0.100666	17	0.0137733	0.119135	0.109355	0.114245	17	0.0137733	0.119135	0.109355	0.114245
b2h6	19	0.0262695	0.0247486	0.00341743	0.014083	19	0.0262695	0.0247486	0.00341743	0.014083	20	0.0402393	0.0379482	0.0030309	0.0204896	20	0.0402393	0.0379482	0.0030309	0.0204896	12	0.0324527	0.0312417	0.00224888	0.0167453	12	0.0324527	0.0312417	0.00224888	0.0167453
benzene	11	0.0546464	0.0574631	0.00667215	0.0320676	37	0.0492087	0.0569464	0.0199227	0.0384345	11	0.0237113	0.0215723	0.00360396	0.0125882	11	0.0237113	0.0215723	0.00360396	0.0125882	15	0.0542356	0.0558869	0.00198846	0.0289377	19	0.0489878	0.0516194	0.00781425	0.0297168
beta-lactim	25	0.0518127	0.054104	0.0127156	0.0334098	32	0.0483607	0.0507766	0.020165	0.0354708	26	0.0659371	0.0625388	0.0120306	0.0372847	50	0.0457213	0.042902	0.034773	0.0388375	15	0.0601875	0.0599386	0.006187	0.0330628	24	0.0461373	0.0473458	0.011534	0.0294399
bf	6	0.0449389	0.0451684	0.00456806	0.0248682	6	0.0449389	0.0451684	0.00456806	0.0248682	8	0.053906	0.0494218	0.0058829	0.0276524	13	0.027886	0.0278956	0.0100851	0.0189903	15	0.0352147	0.0382879	0.0103882	0.024338	15	0.0352147	0.0382879	0.0103882	0.024338
bf3	26	0.0261704	0.0341697	0.0167722	0.0254709	26	0.0261704	0.0341697	0.0167722	0.0254709	21	0.0528364	0.0502362	0.00744486	0.0288405	26	0.0364234	0.0371444	0.00964835	0.0233964	9	0.0639301	0.0630863	0.00165968	0.032373	13	0.0441667	0.042656	0.00698747	0.0248217
bh	10	0.0174299	0.0190823	0.00381285	0.0114476	10	0.0174299	0.0190823	0.00381285	0.0114476	10	0.0281145	0.0289459	0.00434456	0.0166452	10	0.0281145	0.0289459	0.00434456	0.0166452	9	0.025079	0.0256455	0.00529394	0.0154697	9	0.025079	0.0256455	0.00529394	0.0154697
bh3	12	0.0220708	0.0223466	0.00296968	0.0126582	12	0.0220708	0.0223466	0.00296968	0.0126582	17	0.0310725	0.029568	0.00270864	0.0161383	17	0.0310725	0.029568	0.00270864	0.0161383	15	0.00904936	0.00858047	0.0023353	0.00545789	15	0.00904936	0.00858047	0.0023353	0.00545789
bhf2	12	0.0370143	0.0396895	0.00562998	0.0226597	12	0.0370143	0.0396895	0.00562998	0.0226597	12	0.059502	0.0581906	0.00259473	0.0303927	18	0.047166	0.0479248	0.0096257	0.0287753	8	0.0576191	0.0574555	0.00259764	0.0300266	11	0.0408477	0.0433555	0.00928995	0.0263227
bn	16	0.0469539	0.115613	0.0867969	0.101205	16	0.0469539	0.115613	0.0867969	0.101205	16	0.0604601	0.199597	0.15435	0.176974	21	0.0384046	0.18763	0.162519	0.175075	20	0.00967046	0.164845	0.163409	0.164127	20	0.00967046	0.164845	0.163409	0.164127
bn3pi	9	0.0497697	0.0647017	0.0326081	0.0486549	9	0.0497697	0.0647017	0.0326081	0.0486549	13	0.0640073	0.0623039	0.0371495	0.0497267	15	0.043184	0.0444989	0.0355174	0.0400081	11	0.049112	0.0544593	0.0221699	0.0383146	11	0.049112	0.0544593	0.0221699	0.0383146
borole	6	0.0605336	0.0607957	0.0017283	0.031262	41	0.047624	0.0558699	0.0250576	0.0404638	8	0.036319	0.034863	0.00208299	0.018473	8	0.036319	0.034863	0.00208299	0.018473	7	0.0632757	0.0625024	0.00191445	0.0322084	24	0.0362094	0.0403935	0.0133643	0.0268789
c-hcoh	12	0.0297217	0.0374663	0.0142597	0.025863	12	0.0297217	0.0374663	0.0142597	0.025863	13	0.0560944	0.055085	0.0123191	0.0337021	18	0.0482221	0.045796	0.0151737	0.0304848	9	0.0323892	0.0340452	0.0128289	0.023437	9	0.0323892	0.0340452	0.0128289	0.023437
c-hono	13	0.0556685	0.0665015	0.0265769	0.0465392	15	0.0475406	0.0590096	0.028368	0.0436888	13	0.0748149	0.0593548	0.0353561	0.0473555	23	0.0465543	0.0476046	0.0406114	0.044108	6	0.0802386	0.0750824	0.0126824	0.0438824	11	0.0426522	0.0489755	0.0315051	0.0402403
c-hooo	13	0.0881058	0.0960913	0.0366322	0.0663618	17	0.0487317	0.0752906	0.0430699	0.0591802	17	0.0426622	0.0588957	0.0539376	0.0564166	17	0.0426622	0.0588957	0.0539376	0.0564166	10	0.0585227	0.0552729	0.0361083	0.0456906	22	0.0402598	0.0529169	0.0465238	0.0497204
c-n2h2	9	0.041689	0.0419446	0.00405416	0.0229994	9	0.041689	0.0419446	0.00405416	0.0229994	11	0.0284021	0.0267285	0.00515597	0.0159422	11	0.0284021	0.0267285	0.00515597	0.0159422	14	0.0264952	0.0270748	0.0127965	0.0199356	14	0.0264952	0.0270748	0.0127965	0.0199356
c2	10	0.0505874	0.103109	0.0564109	0.0797602	16	0.0449756	0.11472	0.0724268	0.0935734	18	0.044403	0.148808	0.110829	0.129819	18	0.044403	0.148808	0.110829	0.129819	13	0.0439852	0.110265	0.0898682	0.100067	13	0.0439852	0.110265	0.0898682	0.100067
c2cl2	13	0.0445926	0.0487941	0.00847877	0.0286364	13	0.0445926	0.0487941	0.00847877	0.0286364	8	0.0279188	0.0269855	0.00157078	0.0142781	8	0.0279188	0.0269855	0.00157078	0.0142781	12	0.0498905	0.0455141	0.00874069	0.0271274	12	0.0498905	0.0455141	0.00874069	0.0271274
c2cl4	17	0.0617857	0.0670698	0.0119524	0.0395111	36	0.0496922	0.0575468	0.016074	0.0368104	14	0.0889838	0.0885275	0.00254161	0.0455346	32	0.0568738	0.0594905	0.0126376	0.0360641	15	0.0712883	0.0712725	0.00432214	0.0377973	39	0.0464384	0.0572458	0.0170611	0.0371535
c2cl6	12	0.0245325	0.0245369	0.000138981	0.0123379	12	0.0245325	0.0245369	0.000138981	0.0123379	20	0.0836439	0.0843054	0.0017777	0.0430415	50	0.0696929	0.0697874	0.0157675	0.0427775	13	0.0758173	0.0756931	0.00076982	0.0382314	24	0.0584612	0.0593072	0.00612516	0.0327162
c2clh	8	0.0444651	0.044675	0.00360035	0.0241377	8	0.0444651	0.044675	0.00360035	0.0241377	10	0.041443	0.0387069	0.00642917	0.022568	10	0.041443	0.0387069	0.00642917	0.022568	11	0.0354903	0.0337489	0.00842791	0.0210884	11	0.0354903	0.0337489	0.00842791	0.0210884
c2clh3	20	0.0459188	0.0484461	0.0107425	0.0295943	20	0.0459188	0.0484461	0.0107425	0.0295943	25	0.0410698	0.0396348	0.0100776	0.0248562	25	0.0410698	0.0396348	0.0100776	0.0248562	8	0.0376229	0.037717	0.00321712	0.0204671	8	0.0376229	0.037717	0.00321712	0.0204671
c2clh5	24	0.0366617	0.0371441	0.0139029	0.0255235	24	0.0366617	0.0360698	0.00690083	0.0214853	17	0.0505749	0.0499448	0.00194216	0.0259435	30	0.0441082	0.0413472	0.00805798	0.0247026	14	0.0408139	0.0416791	0.00315502	0.022417	14	0.0408139	0.0416791	0.00315502	0.022417
c2f4	12	0.0748007	0.0760408	0.00235909	0.0391999	25	0.0497631	0.0583079	0.0151639	0.0367359	18	0.0919983	0.0892337	0.00587259	0.0475532	45	0.0407355	0.0463287	0.0284624	0.0373956	9	0.0630292	0.0626966	0.00143568	0.0320661	19	0.047881	0.048718	0.0109263	0.0298221
c2f6	10	0.0693013	0.0694886	0.000376471	0.0349325	37	0.0433797	0.0564757	0.0247304	0.0406031	26	0.0943012	0.0917665	0.00650109	0.0491338	58	0.053839	0.0578335	0.0324342	0.0451339	9	0.0843448	0.0842885	0.000346886	0.0423177	29	0.0484137	0.0530743	0.01387	0.0334721
c2h2	11	0.0273101	0.0310744	0.0055492	0.0183118	11	0.0273101	0.0310744	0.0055492	0.0183118	21	0.0299714	0.0366112	0.0190179	0.0278145	21	0.0299714	0.0366112	0.0190179	0.0278145	9	0.0182522	0.0196298	0.00630128	0.0129656	9	0.0182522	0.0196298	0.00630128	0.0129656
c2h3f	14	0.0451717	0.0478729	0.00574318	0.0268081	14	0.0451717	0.0478729	0.00574318	0.0268081	14	0.0470192	0.0453935	0.00495663	0.0251751	14	0.0470192	0.0453935	0.00495663	0.0251751	9	0.0372489	0.0379804	0.00453101	0.0212557	9	0.0372489	0.0379804	0.00453101	0.0212557
c2h4	14	0.0365853	0.0379587	0.00305013	0.0205044	14	0.0365853	0.0379587	0.00305013	0.0205044	18	0.0423684	0.0427994	0.00808471	0.0254421	18	0.0423684	0.0427994	0.00808471	0.0254421	12	0.0121458	0.0115211	0.00354949	0.00753527	12	0.0121458	0.0115211	0.00354949	0.00753527
c2h5f	25	0.0302373	0.033551	0.012082	0.0228165	25	0.0302373	0.033551	0.012082	0.0228165	22	0.0423187	0.0423147	0.00415566	0.0232352	22	0.0423187	0.0423147	0.00415566	0.0232352	14	0.046195	0.0480164	0.00583861	0.0269275	14	0.046195	0.0480164	0.00583861	0.0269275
c2h6	13	0.0212627	0.0211863	0.00152025	0.0113533	13	0.0212627	0.0211863	0.00152025	0.0113533	22	0.0329581	0.0314766	0.00288652	0.0171816	22	0.0329581	0.0314766	0.00288652	0.0171816	14	0.0196106	0.0213733	0.00286836	0.0121208	14	0.0196106	0.0213733	0.00286836	0.0121208
cch	10	0.0512389	0.0576878	0.009815	0.0337514	14	0.0403633	0.0519974	0.0169293	0.0344634	12	0.0286356	0.0331105	0.0106869	0.0218987	12	0.0286356	0.0331105	0.0106869	0.0218987	12	0.0298683	0.0325825	0.0107172	0.0216498	12	0.0298683	0.0325825	0.0107172	0.0216498
ccl2	10	0.0529433	0.0607006	0.0140025	0.0373515	12	0.0494285	0.0568532	0.0147037	0.0357785	10	0.0768226	0.0711692	0.0139831	0.0425762	29	0.0368528	0.0345998	0.0259078	0.0302538	8	0.0543632	0.0485559	0.0161085	0.0323322	10	0.0485462	0.0443712	0.0190191	0.0316951
ccl2h2	19	0.0318706	0.0328033	0.00527727	0.0190403	19	0.0318706	0.0328033	0.00527727	0.0190403	18	0.0437367	0.0433521	0.00361941	0.0234858	18	0.0437367	0.0433521	0.00361941	0.0234858	9	0.0337718	0.0343917	0.00244637	0.018419	9	0.0337718	0.0343917	0.00244637	0.018419
ccl2o	12	0.0528305	0.063088	0.0162246	0.0396563	16	0.0457343	0.0568789	0.0183985	0.0376387	10	0.0673954	0.0644681	0.0156401	0.0400541	26	0.0480155	0.044424	0.0247659	0.0345949	8	0.0941958	0.094693	0.00534339	0.0500182	23	0.0459079	0.0458815	0.019557	0.0327193
ccl3h	13	0.0347836	0.0367656	0.00362027	0.0201929	13	0.0347836	0.0367656	0.00362027	0.0201929	23	0.0603176	0.0589728	0.00706105	0.0330169	30	0.0495386	0.0480577	0.00873404	0.0283959	10	0.0443225	0.0442389	0.00351864	0.0238788	10	0.0443225	0.0442389	0.00351864	0.0238788
ccl4	16	0.0411345	0.0442021	0.00531543	0.0247588	16	0.0411345	0.0442021	0.00531543	0.0247588	16	0.0574569	0.0566581	0.00387765	0.0302679	42	0.0469623	0.0477173	0.0149477	0.0313325	11	0.0568363	0.0540377	0.00382273	0.0289302	16	0.0398854	0.0380924	0.00672401	0.0224082
cclh3	19	0.0228402	0.0224747	0.003672	0.0130734	19	0.0228402	0.0224747	0.003672	0.0130734	16	0.0391575	0.0385584	0.00226092	0.0204096	16	0.0391575	0.0385584	0.00226092	0.0204096	13	0.0332053	0.0328549	0.00545695	0.0191559	13	0.0332053	0.0328549	0.00545695	0.0191559
cf	11	0.0284071	0.0397222	0.0175636	0.0286429	11	0.0284071	0.0397222	0.0175636	0.0286429	11	0.0402867	0.0374819	0.0146428	0.0260623	11	0.0402867	0.0374819	0.0146428	0.0260623	14	0.0301826	0.0321403	0.0118102	0.0219753	14	0.0301826	0.0321403	0.0118102	0.0219753
cf2	12	0.043725	0.0517009	0.015412	0.0335565	12	0.043725	0.0517009	0.015412	0.0335565	12	0.0664113	0.0589279	0.0139009	0.0364144	24	0.0386066	0.0374051	0.0196317	0.0285184	8	0.0533876	0.0489294	0.0101139	0.0295216	9	0.0488486	0.0468563	0.0119507	0.0294035
cf2cl2	9	0.0352752	0.0354853	0.000868402	0.0181768	9	0.0352752	0.0354853	0.000868402	0.0181768	9	0.0692855	0.0689872	0.000385528	0.0346864	43	0.0481057	0.0480674	0.0240479	0.0360576	8	0.0530422	0.0522928	0.00112655	0.0267097	16	0.0469552	0.0459173	0.00757373	0.0267455
cf4	10	0.070115	0.0707975	0.00100121	0.0358994	16	0.0447245	0.0477524	0.00678485	0.0272686	14	0.0915874	0.0917898	0.0024868	0.0471383	26	0.0440552	0.0391896	0.0168045	0.0279971	11	0.0564434	0.0548163	0.00187895	0.0283476	16	0.0387774	0.0362242	0.00724115	0.0217327
ch	10	0.0223686	0.0217041	0.00336432	0.0125342	10	0.0223686	0.0217041	0.00336432	0.0125342	12	0.0155609	0.0158937	0.00852282	0.0122083	12	0.0155609	0.0158937	0.00852282	0.0122083	10	0.0251385	0.0239721	0.00464809	0.0143101	10	0.0251385	0.0239721	0.00464809	0.0143101
ch2-sing	11	0.0228973	0.021745	0.00688249	0.0143138	11	0.0228973	0.021745	0.00688249	0.0143138	7	0.0366046	0.0324964	0.00500231	0.0187494	7	0.0366046	0.0324964	0.00500231	0.0187494	9	0.0255408	0.0269521	0.00627336	0.0166127	9	0.0255408	0.0269521	0.00627336	0.0166127
ch2-trip	11	0.0214493	0.0222945	0.00327013	0.0127823	11	0.0214493	0.0222945	0.00327013	0.0127823	13	0.0227757	0.0213204	0.00295686	0.0121386	13	0.0227757	0.0213204	0.00295686	0.0121386	8	0.029097	0.0285625	0.0012336	0.014898	8	0.029097	0.0285625	0.0012336	0.014898
ch2c	14	0.0365867	0.0411858	0.0132116	0.0271987	14	0.0365867	0.0411858	0.0132116	0.0271987	13	0.0346915	0.0301377	0.0123801	0.0212589	13	0.0346915	0.0301377	0.0123801	0.0212589	8	0.0381029	0.0353564	0.00741287	0.0213846	8	0.0381029	0.0353564	0.00741287	0.0213846
ch2ch	15	0.0467141	0.0523056	0.0101087	0.0312071	15	0.0467141	0.0523056	0.0101087	0.0312071	15	0.0387803	0.0406266	0.00670865	0.0236676	15	0.0387803	0.0406266	0.00670865	0.0236676	11	0.0268569	0.0275369	0.00435194	0.0159444	11	0.0268569	0.0275369	0.00435194	0.0159444
ch2clf	19	0.0297441	0.0331679	0.00925052	0.0212092	19	0.0297441	0.0331679	0.00925052	0.0212092	16	0.0495353	0.0486904	0.00402659	0.0263585	16	0.0495353	0.0486904	0.00402659	0.0263585	8	0.0387381	0.0390611	0.00173747	0.0203993	8	0.0387381	0.0390611	0.00173747	0.0203993
ch2f2	12	0.0286927	0.0320991	0.00598795	0.0190435	12	0.0286927	0.0320991	0.00598795	0.0190435	14	0.0451736	0.0435638	0.00439614	0.02398	14	0.0451736	0.0435638	0.00439614	0.02398	11	0.0365902	0.0374846	0.00563683	0.0215607	11	0.0365902	0.0374846	0.00563683	0.0215607
ch2nh	13	0.0324649	0.0330808	0.00704981	0.0200653	13	0.0324649	0.0330808	0.00704981	0.0200653	18	0.0378022	0.0391911	0.012621	0.025906	18	0.0378022	0.0391911	0.012621	0.025906	11	0.0282323	0.0281957	0.00629605	0.0172459	11	0.0282323	0.0281957	0.00629605	0.0172459
ch2nh2	14	0.049591	0.0521622	0.0047976	0.0284799	14	0.049591	0.0521622	0.0047976	0.0284799	13	0.0695286	0.0696766	0.00337749	0.036527	21	0.0395183	0.035342	0.00836865	0.0218553	11	0.0488327	0.050763	0.00375256	0.0272578	11	0.0488327	0.050763	0.00375256	0.0272578
ch3	13	0.0218377	0.0221295	0.00404137	0.0130854	13	0.0218377	0.0221295	0.00404137	0.0130854	16	0.0211203	0.0194292	0.00333854	0.0113839	16	0.0211203	0.0194292	0.00333854	0.0113839	16	0.012939	0.0111353	0.00330839	0.00722186	16	0.012939	0.0111353	0.00330839	0.00722186
ch3f	20	0.0223007	0.0235829	0.0100666	0.0168248	20	0.0223007	0.0235829	0.0100666	0.0168248	22	0.0331904	0.030256	0.0110568	0.0206564	22	0.0331904	0.030256	0.0110568	0.0206564	12	0.0244495	0.0288095	0.0070618	0.0179357	12	0.0244495	0.0288095	0.0070618	0.0179357
ch3nh	11	0.031891	0.0320482	0.00184293	0.0169456	11	0.031891	0.0320482	0.00184293	0.0169456	11	0.0465139	0.0457673	0.00110442	0.0234359	11	0.0465139	0.0457673	0.00110442	0.0234359	11	0.0337268	0.0334506	0.00217593	0.0178132	11	0.0337268	0.0334506	0.00217593	0.0178132
ch3nh2	23	0.0310008	0.0291841	0.0103142	0.0197492	23	0.0310008	0.0291841	0.0103142	0.0197492	24	0.0320771	0.0274096	0.00738026	0.017395	24	0.0320771	0.0274096	0.00738026	0.017395	10	0.0399573	0.0391546	0.00218683	0.0206707	10	0.0399573	0.0391546	0.00218683	0.0206707
ch3ph2	18	0.0369076	0.0344307	0.00634987	0.0203903	18	0.0369076	0.0344307	0.00634987	0.0203903	20	0.0537842	0.0495471	0.00666436	0.0281057	14	0.0477235	0.0458848	0.00292132	0.024403	12	0.0308972	0.0307027	0.00240026	0.0165515	12	0.0308972	0.0307027	0.00240026	0.0165515
ch4	15	0.0211104	0.0212295	0.00395164	0.0125906	15	0.0211104	0.0212295	0.00395164	0.0125906	15	0.025126	0.0226597	0.00353387	0.0130968	15	0.025126	0.0226597	0.00353387	0.0130968	8	0.0125459	0.0141288	0.00229151	0.00821013	8	0.0125459	0.0141288	0.00229151	0.00821013
chf3	17	0.033816	0.0399985	0.0106648	0.0253316	17	0.033816	0.0399985	0.0106648	0.0253316	19	0.0482855	0.0479441	0.00923329	0.0285887	19	0.0482855	0.0479441	0.00923329	0.0285887	8	0.0458209	0.0453969	0.00117717	0.023287	8	0.0458209	0.0453969	0.00117717	0.023287
cis-c2f2cl2	15	0.0569195	0.0597631	0.00541666	0.0325899	35	0.0469595	0.0589857	0.0239284	0.0414571	15	0.0677659	0.0660411	0.00407631	0.0350587	55	0.0498363	0.053595	0.0289068	0.0412509	9	0.0614442	0.0607083	0.00207192	0.0313901	31	0.0444473	0.0486796	0.0167824	0.032731
cl2	17	0.0196882	0.0204699	0.00539124	0.0129306	17	0.0196882	0.0204699	0.00539124	0.0129306	16	0.0263093	0.0221489	0.00464164	0.0133952	16	0.0263093	0.0221489	0.00464164	0.0133952	15	0.0169384	0.0154761	0.00559217	0.0105342	15	0.0169384	0.0154761	0.00559217	0.0105342
cl2o	7	0.0450882	0.047306	0.00664585	0.0269759	7	0.0450882	0.047306	0.00664585	0.0269759	7	0.0367338	0.0346396	0.00627432	0.020457	7	0.0367338	0.0346396	0.00627432	0.020457	8	0.0440645	0.0441509	0.00392993	0.0240404	8	0.0440645	0.0441509	0.00392993	0.0240404
clcn	9	0.041345	0.0473893	0.0123027	0.029846	9	0.041345	0.0473893	0.0123027	0.029846	9	0.0390294	0.0355388	0.0136618	0.0246003	9	0.0390294	0.0355388	0.0136618	0.0246003	9	0.0540496	0.0531339	0.0112473	0.0321906	11	0.040376	0.0373137	0.0110325	0.0241731
clcof	7	0.0416914	0.0435938	0.00438537	0.0239896	7	0.0416914	0.0435938	0.00438537	0.0239896	12	0.0741182	0.0698996	0.0136905	0.0417951	23	0.0485859	0.0448224	0.0229924	0.0339074	10	0.052706	0.056694	0.0155453	0.0361196	18	0.0464495	0.0490819	0.0173319	0.0332069
clf	19	0.013208	0.0187035	0.0145571	0.0166303	19	0.013208	0.0187035	0.0145571	0.0166303	19	0.0179191	0.0176812	0.0136645	0.0156729	19	0.0179191	0.0176812	0.0136645	0.0156729	12	0.0211815	0.0234221	0.00973745	0.0165798	12	0.0211815	0.0234221	0.00973745	0.0165798
clf3	8	0.0800318	0.0834138	0.00715897	0.0452864	18	0.0478117	0.0588857	0.0244135	0.0416496	9	0.0771494	0.0633809	0.0171885	0.0402847	28	0.0463782	0.0505538	0.0293161	0.039935	6	0.0586795	0.0575839	0.0060097	0.0317968	23	0.045649	0.0448961	0.0216871	0.0332916
clf5	15	0.0822359	0.0887487	0.0152986	0.0520237	40	0.0417633	0.0613367	0.0398047	0.0505707	18	0.0993244	0.0854264	0.0203537	0.0528901	45	0.048105	0.0644563	0.0450446	0.0547505	16	0.0993151	0.100126	0.0138024	0.0569642	27	0.0474199	0.046981	0.025898	0.0364395
clno	6	0.0771371	0.0969063	0.043644	0.0702752	16	0.0474517	0.0792851	0.0537005	0.0664928	8	0.0814876	0.0752973	0.0710958	0.0731966	27	0.0416026	0.0795492	0.0782409	0.078895	16	0.0529702	0.0524866	0.0560165	0.0542515	24	0.0441012	0.0544156	0.054748	0.0545818
clo	10	0.0414887	0.046284	0.00806159	0.0271728	10	0.0414887	0.046284	0.00806159	0.0271728	10	0.0409582	0.0391727	0.00580865	0.0224907	10	0.0409582	0.0391727	0.00580865	0.0224907	10	0.0331519	0.0300282	0.00852489	0.0192766	10	0.0331519	0.0300282	0.00852489	0.0192766
clo3	8	0.093354	0.0986902	0.0104466	0.0545684	29	0.0421379	0.0635108	0.0381653	0.0508381	9	0.0800055	0.0730178	0.0128134	0.0429156	31	0.032652	0.0408069	0.0327318	0.0367693	12	0.0568583	0.0492682	0.0251928	0.0372305	20	0.0376864	0.0398391	0.0261088	0.0329739
cloo	15	0.0930795	0.159968	0.0938098	0.126889	26	0.047687	0.126867	0.10731	0.117089	15	0.0850549	0.155314	0.132638	0.143976	22	0.0383499	0.148947	0.133236	0.141092	14	0.0593434	0.136681	0.108389	0.122535	19	0.0353734	0.129321	0.120934	0.125127
cloocl	11	0.0916519	0.0928442	0.0109168	0.0518805	23	0.0491154	0.0573368	0.0198896	0.0386132	12	0.0542256	0.0459981	0.0118198	0.028909	30	0.047503	0.0473022	0.0225467	0.0349244	10	0.0900132	0.0901736	0.00657615	0.0483749	29	0.0411371	0.0417917	0.0203311	0.0310614
cn	8	0.0761464	0.0913576	0.0288175	0.0600876	17	0.0284595	0.0557331	0.0396107	0.0476719	12	0.0899442	0.0907773	0.0336311	0.0622042	17	0.0263796	0.0583026	0.0441727	0.0512376	12	0.053694	0.0602128	0.0208844	0.0405486	17	0.0193874	0.0393824	0.0358532	0.0376178
co	6	0.0343932	0.0509867	0.0169256	0.0339561	6	0.0343932	0.0509867	0.0169256	0.0339561	6	0.0307431	0.04125	0.0197175	0.0304838	6	0.0307431	0.04125	0.0197175	0.0304838	7	0.0306185	0.0416604	0.0222101	0.0319352	7	0.0306185	0.0416604	0.0222101	0.0319352
co2	8	0.0468575	0.0672446	0.0231018	0.0451732	8	0.0468575	0.0672446	0.0231018	0.0451732	10	0.0484196	0.0519047	0.0263002	0.0391025	10	0.0484196	0.0519047	0.0263002	0.0391025	9	0.0501748	0.0534889	0.0236851	0.038587	12	0.0325923	0.0347364	0.0218675	0.0283019
cs	6	0.052372	0.0696095	0.0202848	0.0449471	8	0.0440831	0.0597695	0.0211946	0.0404821	8	0.0496648	0.0618573	0.0248758	0.0433665	8	0.0496648	0.0618573	0.0248758	0.0433665	7	0.0301074	0.0424456	0.0317343	0.03709	7	0.0301074	0.0424456	0.0317343	0.03709
cs2	8	0.0664925	0.0901967	0.0313164	0.0607565	28	0.0298173	0.0566718	0.0435009	0.0500863	8	0.0756491	0.0856081	0.0394181	0.0625131	28	0.0396346	0.0631012	0.0498643	0.0564827	8	0.0770928	0.0858806	0.0376292	0.0617549	12	0.0453384	0.0429778	0.0354653	0.0392215
cyclobutadiene	6	0.0996685	0.0995623	0.000433853	0.0499981	37	0.0369766	0.057937	0.0302957	0.0441164	10	0.0725839	0.0708737	0.00186902	0.0363714	37	0.0454763	0.0635256	0.0338846	0.0487051	10	0.0709147	0.0753179	0.00572695	0.0405224	19	0.0387054	0.0480766	0.0137594	0.030918
cyclobutane	25	0.0345398	0.0341632	0.00341129	0.0187872	25	0.0345398	0.0341632	0.00341129	0.0187872	25	0.0545235	0.0523726	0.00330879	0.0278407	45	0.0433177	0.0356498	0.0121012	0.0238755	21	0.0440493	0.0440374	0.00312261	0.02358	21	0.0440493	0.0440374	0.00312261	0.02358
cyclobutene	21	0.0429899	0.0442146	0.00551665	0.0248656	21	0.0429899	0.0442146	0.00551665	0.0248656	32	0.0469183	0.0434924	0.0105007	0.0269965	32	0.0469183	0.0434924	0.0105007	0.0269965	21	0.0366472	0.0366417	0.00579555	0.0212186	21	0.0366472	0.0366417	0.00579555	0.0212186
cyclopentadiene	16	0.0700398	0.0720733	0.00356737	0.0378204	41	0.0472348	0.053903	0.0256118	0.0397574	12	0.0656389	0.0656634	0.000932773	0.0332981	20	0.0499069	0.0507363	0.00536755	0.0280519	7	0.0789557	0.0791162	0.00133013	0.0402232	25	0.0417854	0.0418597	0.011086	0.0264729
cyclopropane	20	0.0343619	0.0343154	0.00383173	0.0190736	20	0.0343619	0.0343154	0.00383173	0.0190736	20	0.043877	0.0421538	0.00281525	0.0224845	20	0.043877	0.0421538	0.00281525	0.0224845	18	0.0239836	0.0246849	0.0034251	0.014055	18	0.0239836	0.0246849	0.0034251	0.014055
cyclopropene	10	0.0390004	0.0397106	0.00239901	0.0210548	10	0.0390004	0.0397106	0.00239901	0.0210548	16	0.035822	0.0356634	0.00467501	0.0201692	16	0.035822	0.0356634	0.00467501	0.0201692	9	0.0273307	0.0266139	0.00173989	0.0141769	9	0.0273307	0.0266139	0.00173989	0.0141769
cyclopropyl	19	0.0402512	0.03947	0.00537129	0.0224206	19	0.0402512	0.03947	0.00537129	0.0224206	19	0.055509	0.0526335	0.00486553	0.0287495	22	0.0483605	0.0460253	0.00429076	0.025158	16	0.0390341	0.0386374	0.00302988	0.0208337	16	0.0390341	0.0386374	0.00302988	0.0208337
dioxetan2one	16	0.0591758	0.0668599	0.0144343	0.0406471	24	0.0456569	0.0579486	0.0220523	0.0400005	16	0.0885642	0.0857081	0.0136501	0.0496791	42	0.0476868	0.0497843	0.0363535	0.0430689	11	0.0920463	0.092057	0.00520368	0.0486303	31	0.0465175	0.051943	0.0162345	0.0340888
dioxetane	23	0.0334329	0.0383975	0.0124413	0.0254194	23	0.0334329	0.0383975	0.0124413	0.0254194	18	0.050667	0.0524699	0.00530981	0.0288898	23	0.0452138	0.0451959	0.0128131	0.0290045	18	0.0443693	0.0482785	0.00891712	0.0285978	18	0.0443693	0.0482785	0.00891712	0.0285978
dioxirane	9	0.0566937	0.0577268	0.00463006	0.0311784	15	0.0436686	0.0481827	0.0107672	0.029475	9	0.0448695	0.0456213	0.00342509	0.0245232	9	0.0448695	0.0456213	0.00342509	0.0245232	10	0.0481795	0.0493317	0.00719724	0.0282645	10	0.0481795	0.0493317	0.00719724	0.0282645
dithiotane	16	0.0379582	0.0402866	0.0138154	0.027051	16	0.0379582	0.0402866	0.0138154	0.027051	11	0.040382	0.0401201	0.000615164	0.0203676	11	0.040382	0.0401201	0.000615164	0.0203676	13	0.0419023	0.040726	0.00249975	0.0216129	13	0.0419023	0.040726	0.00249975	0.0216129
ethanol	26	0.0322614	0.0346651	0.0135238	0.0240945	26	0.0322614	0.0346651	0.0135238	0.0240945	14	0.0387915	0.0386352	0.000785838	0.0197105	14	0.0387915	0.0386352	0.000785838	0.0197105	16	0.0440703	0.0436131	0.00519621	0.0244047	16	0.0440703	0.0436131	0.00519621	0.0244047
f2	13	0.0182497	0.0205697	0.00688902	0.0137294	13	0.0182497	0.0205697	0.00688902	0.0137294	13	0.0113909	0.0147509	0.00778595	0.0112684	13	0.0113909	0.0147509	0.00778595	0.0112684	12	0.00944581	0.0086486	0.00707546	0.00786203	12	0.00944581	0.0086486	0.00707546	0.00786203
f2co	14	0.0525257	0.0549098	0.0159866	0.0354482	15	0.0451438	0.0506334	0.0170247	0.0338291	12	0.0777244	0.0742735	0.0118309	0.0430522	21	0.04699	0.041115	0.0226092	0.0318621	7	0.0530396	0.0542293	0.0118589	0.0330441	12	0.0492766	0.0511562	0.0150611	0.0331087
f2o	6	0.0622532	0.0672223	0.0167092	0.0419657	15	0.0362607	0.0432258	0.0194868	0.0313563	7	0.0455271	0.0384989	0.0160879	0.0272934	7	0.0455271	0.0384989	0.0160879	0.0272934	11	0.0347494	0.0318521	0.0194943	0.0256732	11	0.0347494	0.0318521	0.0194943	0.0256732
fccf	16	0.0431797	0.0480059	0.0115099	0.0297579	16	0.0431797	0.0480059	0.0115099	0.0297579	16	0.0554644	0.0491783	0.010236	0.0297071	19	0.0449234	0.0409176	0.0127801	0.0268488	9	0.0344512	0.0325829	0.00502738	0.0188052	9	0.0344512	0.0325829	0.00502738	0.0188052
fno	6	0.0713271	0.0830926	0.0305415	0.0568171	15	0.0477385	0.0617057	0.0414189	0.0515623	6	0.0823081	0.0617782	0.0408461	0.0513121	21	0.0483854	0.0568714	0.0529648	0.0549181	9	0.0419984	0.043609	0.0443495	0.0439792	9	0.0419984	0.043609	0.0443495	0.0439792
fo2	13	0.0832728	0.123062	0.072569	0.0978157	20	0.036239	0.0950173	0.0743112	0.0846642	13	0.0900241	0.142512	0.104557	0.123535	20	0.0390159	0.108063	0.100243	0.104153	10	0.0779048	0.124522	0.0918118	0.108167	17	0.0486253	0.0809043	0.0810412	0.0809727
foof	9	0.099347	0.107148	0.0467244	0.076936	29	0.0283314	0.0658042	0.0568705	0.0613374	26	0.0989272	0.0802672	0.0689751	0.0746211	29	0.0408878	0.0819082	0.0834493	0.0826787	13	0.0950892	0.095809	0.0698878	0.0828484	27	0.0336404	0.0697956	0.0731162	0.0714559
formamide	16	0.04272	0.0539246	0.022442	0.0381833	16	0.04272	0.0539246	0.022442	0.0381833	16	0.0570368	0.0554008	0.0145359	0.0349684	23	0.0429832	0.0392663	0.0231483	0.0312073	9	0.0642219	0.0679066	0.0117396	0.0398231	14	0.0475945	0.0548436	0.0167021	0.0357728
formic	13	0.0411953	0.0477258	0.0128477	0.0302867	13	0.0411953	0.0477258	0.0128477	0.0302867	13	0.0616639	0.0575015	0.013197	0.0353493	20	0.0481251	0.0423458	0.022331	0.0323384	9	0.0570239	0.0589865	0.0109033	0.0349449	14	0.0425327	0.0472283	0.0159095	0.0315689
formic-anhydride	11	0.0774506	0.0769825	0.00216572	0.0395741	21	0.04765	0.0615443	0.0221537	0.041849	11	0.0953576	0.0937058	0.00218813	0.047947	44	0.0455575	0.0529503	0.0346886	0.0438194	12	0.0769173	0.0800309	0.00937097	0.044701	32	0.0494024	0.0620399	0.0204655	0.0412527
furan	6	0.0876286	0.0882038	0.00123121	0.0447175	25	0.0499879	0.0592811	0.0201135	0.0396973	9	0.0997539	0.100431	0.00200062	0.0512158	25	0.043645	0.0449058	0.0150511	0.0299785	13	0.0659361	0.0665346	0.00687191	0.0367033	22	0.0479279	0.0471907	0.0146708	0.0309307
glyoxal	7	0.0699911	0.0704258	0.00158294	0.0360044	16	0.0470165	0.0570947	0.0198895	0.0384921	9	0.0316792	0.0318967	0.00133209	0.0166144	9	0.0316792	0.0318967	0.00133209	0.0166144	14	0.0685765	0.0801326	0.0177279	0.0489303	21	0.0472856	0.0557284	0.017193	0.0364607
h2ccn	8	0.0596721	0.0626555	0.00873052	0.035693	15	0.0403461	0.0465451	0.0139224	0.0302337	8	0.0560515	0.0554001	0.00914049	0.0322703	11	0.0485279	0.0478074	0.0101347	0.0289711	10	0.05904	0.0568875	0.010219	0.0335533	13	0.0443992	0.0413383	0.0106359	0.0259871
h2cn	17	0.0356387	0.0438985	0.0149317	0.0294151	17	0.0356387	0.0438985	0.0149317	0.0294151	17	0.0367551	0.0384917	0.0116894	0.0250906	17	0.0367551	0.0384917	0.0116894	0.0250906	10	0.0259501	0.0259363	0.00467879	0.0153076	10	0.0259501	0.0259363	0.00467879	0.0153076
h2co	15	0.0334455	0.041857	0.0155588	0.0287079	15	0.0334455	0.041857	0.0155588	0.0287079	18	0.030285	0.0336547	0.0217193	0.027687	18	0.030285	0.0336547	0.0217193	0.027687	10	0.035296	0.0439516	0.0134217	0.0286867	10	0.035296	0.0439516	0.0134217	0.0286867
h2no	13	0.0524668	0.0521514	0.00690053	0.029526	16	0.0353912	0.0371805	0.0104516	0.023816	13	0.0595096	0.0546653	0.00642667	0.030546	16	0.0446263	0.0407623	0.00954521	0.0251537	12	0.0321319	0.0309854	0.00493449	0.0179599	12	0.0321319	0.0309854	0.00493449	0.0179599
h2o	8	0.0185036	0.0185523	0.0025074	0.0105299	8	0.0185036	0.0185523	0.0025074	0.0105299	8	0.0243232	0.023186	0.00287387	0.01303	8	0.0243232	0.023186	0.00287387	0.01303	7	0.0152315	0.0143652	0.00134231	0.00785377	7	0.0152315	0.0143652	0.00134231	0.00785377
h2s	10	0.0177268	0.017856	0.00327353	0.0105647	10	0.0177268	0.017856	0.00327353	0.0105647	10	0.0271687	0.0255032	0.00223041	0.0138668	10	0.0271687	0.0255032	0.00223041	0.0138668	8	0.0164369	0.0145868	0.0023382	0.0084625	8	0.0164369	0.0145868	0.0023382	0.0084625
hccf	15	0.0360519	0.0403775	0.0101725	0.025275	15	0.0360519	0.0403775	0.0101725	0.025275	15	0.0427037	0.0395867	0.0095896	0.0245882	15	0.0427037	0.0395867	0.0095896	0.0245882	11	0.0245343	0.0214373	0.00965605	0.0155467	11	0.0245343	0.0214373	0.00965605	0.0155467
hcl	10	0.0107957	0.0109904	0.0025603	0.00677537	10	0.0107957	0.0109904	0.0025603	0.00677537	10	0.0178948	0.0166752	0.00202927	0.00935224	10	0.0178948	0.0166752	0.00202927	0.00935224	17	0.00109525	0.00570972	0.00553251	0.00562112	17	0.00109525	0.00570972	0.00553251	0.00562112
hclo4	10	0.0619784	0.0666192	0.00777036	0.0371948	34	0.0489572	0.0629622	0.0307641	0.0468631	20	0.0912897	0.081822	0.0222645	0.0520432	41	0.0484041	0.0533721	0.0342627	0.0438174	14	0.0819741	0.0782649	0.0171379	0.0477014	23	0.0499879	0.048948	0.0201847	0.0345663
hcn	7	0.0373314	0.0401746	0.00843992	0.0243072	7	0.0373314	0.0401746	0.00843992	0.0243072	15	0.032624	0.0343064	0.0169453	0.0256258	15	0.032624	0.0343064	0.0169453	0.0256258	8	0.0274226	0.0287425	0.00756011	0.0181513	8	0.0274226	0.0287425	0.00756011	0.0181513
hcnh	18	0.0394645	0.0504769	0.0262815	0.0383792	18	0.0394645	0.0504769	0.0262815	0.0383792	13	0.0653352	0.0683941	0.0173884	0.0428913	19	0.042522	0.0426957	0.0252739	0.0339848	10	0.0412758	0.0485475	0.0151462	0.0318469	10	0.0412758	0.0485475	0.0151462	0.0318469
hcno	7	0.0768728	0.0818707	0.0160123	0.0489415	15	0.0456271	0.0652842	0.0347978	0.050041	7	0.096616	0.0893416	0.0135132	0.0514274	22	0.043802	0.0575478	0.0417724	0.0496601	8	0.04201	0.0450155	0.0293926	0.037204	8	0.04201	0.0450155	0.0293926	0.037204
hco	10	0.0531528	0.0713588	0.0243511	0.0478549	12	0.0473883	0.0645861	0.0230881	0.0438371	10	0.0611993	0.0682807	0.0251079	0.0466943	15	0.0282084	0.040844	0.0249954	0.0329197	11	0.0360878	0.0455003	0.018088	0.0317942	11	0.0360878	0.0455003	0.018088	0.0317942
hcof	12	0.039581	0.0486668	0.0161827	0.0324247	12	0.039581	0.0486668	0.0161827	0.0324247	12	0.0537434	0.0491387	0.0169998	0.0330692	14	0.0492796	0.0453649	0.0193869	0.0323759	6	0.0423981	0.046719	0.0101736	0.0284463	6	0.0423981	0.046719	0.0101736	0.0284463
hf	10	0.0146387	0.0109046	0.00726857	0.00908657	10	0.0146387	0.0109046	0.00726857	0.00908657	10	0.0199516	0.0148104	0.00753025	0.0111703	10	0.0199516	0.0148104	0.00753025	0.0111703	11	0.0184264	0.0185661	0.00365017	0.0111081	11	0.0184264	0.0185661	0.00365017	0.0111081
hnc	6	0.0313078	0.0436387	0.0141808	0.0289098	6	0.0313078	0.0436387	0.0141808	0.0289098	6	0.0198055	0.0282944	0.0170588	0.0226766	6	0.0198055	0.0282944	0.0170588	0.0226766	5	0.0253819	0.0358502	0.0184944	0.0271723	5	0.0253819	0.0358502	0.0184944	0.0271723
hnco	12	0.0432737	0.0632113	0.0250937	0.0441525	12	0.0432737	0.0632113	0.0250937	0.0441525	12	0.0541064	0.0537108	0.0271052	0.040408	13	0.0469546	0.0475213	0.0291813	0.0383513	7	0.0561217	0.0590822	0.0215353	0.0403088	13	0.0347672	0.0355899	0.0229222	0.0292561
hnnn	7	0.0616615	0.0733922	0.0229451	0.0481687	10	0.0490831	0.0644818	0.0237668	0.0441243	8	0.0608974	0.0554294	0.0249899	0.0402096	12	0.0456996	0.0447924	0.0326178	0.0387051	9	0.0565385	0.0540233	0.027498	0.0407606	12	0.0458003	0.0394164	0.0278806	0.0336485
hno	13	0.029177	0.0309729	0.016991	0.0239819	13	0.029177	0.0309729	0.016991	0.0239819	10	0.0280185	0.0284827	0.0121201	0.0203014	10	0.0280185	0.0284827	0.0121201	0.0203014	8	0.024961	0.0309963	0.0124008	0.0216986	8	0.024961	0.0309963	0.0124008	0.0216986
hocl	10	0.0290975	0.0311887	0.00650843	0.0188485	10	0.0290975	0.0311887	0.00650843	0.0188485	11	0.0378501	0.0341796	0.00828252	0.021231	11	0.0378501	0.0341796	0.00828252	0.021231	14	0.0307784	0.0277507	0.00750358	0.0176271	14	0.0307784	0.0277507	0.00750358	0.0176271
hoclo	14	0.0613422	0.0692982	0.0256219	0.04746	20	0.0492935	0.0564268	0.0287042	0.0425655	16	0.0976361	0.0774775	0.0339914	0.0557344	29	0.0313862	0.0467529	0.0415901	0.0441715	5	0.0626772	0.063423	0.0163871	0.0399051	22	0.0479817	0.0450346	0.0289205	0.0369775
hoclo2	7	0.0819879	0.0894281	0.0114987	0.0504634	33	0.0384451	0.0567457	0.0362231	0.0464844	30	0.0910987	0.0866541	0.0332533	0.0599537	36	0.0454808	0.051696	0.0367252	0.0442106	11	0.0943056	0.0915121	0.021637	0.0565746	34	0.0435143	0.0481717	0.0295139	0.0388428
hocn	10	0.0422118	0.0466198	0.0125171	0.0295684	10	0.0422118	0.0466198	0.0125171	0.0295684	10	0.0458667	0.0409121	0.0136597	0.0272859	10	0.0458667	0.0409121	0.0136597	0.0272859	11	0.0412333	0.0402629	0.0112936	0.0257782	11	0.0412333	0.0402629	0.0112936	0.0257782
hof	6	0.0461389	0.0461986	0.00132166	0.0237601	6	0.0461389	0.0461986	0.00132166	0.0237601	6	0.0263377	0.0262313	0.00132125	0.0137763	6	0.0263377	0.0262313	0.00132125	0.0137763	12	0.0231684	0.0250256	0.00893965	0.0169827	12	0.0231684	0.0250256	0.00893965	0.0169827
honc	9	0.0406161	0.0518578	0.0159356	0.0338967	9	0.0406161	0.0518578	0.0159356	0.0338967	6	0.0575331	0.0632572	0.0131441	0.0382006	9	0.0472313	0.0478348	0.0183024	0.0330686	9	0.0407778	0.0393645	0.0177098	0.0285372	9	0.0407778	0.0393645	0.0177098	0.0285372
hoo	11	0.0449712	0.0557763	0.0146642	0.0352202	11	0.0449712	0.0557763	0.0146642	0.0352202	13	0.0284449	0.0285786	0.0153464	0.0219625	13	0.0284449	0.0285786	0.0153464	0.0219625	10	0.0324526	0.0326488	0.00963926	0.0211441	10	0.0324526	0.0326488	0.00963926	0.0211441
hooh	12	0.0292269	0.029839	0.00501685	0.0174279	12	0.0292269	0.029839	0.00501685	0.0174279	12	0.0288201	0.027354	0.00463424	0.0159941	12	0.0288201	0.027354	0.00463424	0.0159941	12	0.02592	0.0239699	0.00482744	0.0143987	12	0.02592	0.0239699	0.00482744	0.0143987
hs	11	0.0150137	0.0155408	0.00444017	0.00999049	11	0.0150137	0.0155408	0.00444017	0.00999049	15	0.0128736	0.0111525	0.00573098	0.00844176	15	0.0128736	0.0111525	0.00573098	0.00844176	16	0.00566681	0.00588047	0.00540562	0.00564304	16	0.00566681	0.00588047	0.00540562	0.00564304
ketene	7	0.0494876	0.0620732	0.0170487	0.0395609	7	0.0494876	0.0620732	0.0170487	0.0395609	7	0.0540184	0.056205	0.0166202	0.0364126	13	0.0446104	0.0477859	0.0209886	0.0343872	7	0.0565514	0.0663626	0.0192622	0.0428124	14	0.0362397	0.0434482	0.0209206	0.0321844
methanol	17	0.0235718	0.023858	0.00632111	0.0150896	17	0.0235718	0.023858	0.00632111	0.0150896	17	0.0323434	0.0299618	0.00641225	0.018187	17	0.0323434	0.0299618	0.00641225	0.018187	10	0.0422624	0.04152	0.00442563	0.0229728	10	0.0422624	0.04152	0.00442563	0.0229728
n-butane	31	0.0418285	0.0398212	0.00646137	0.0231413	31	0.0418285	0.0398212	0.00646137	0.0231413	19	0.0436799	0.0437219	0.000673277	0.0221976	19	0.0436799	0.0437219	0.000673277	0.0221976	22	0.0411983	0.0416795	0.00270531	0.0221924	22	0.0411983	0.0416795	0.00270531	0.0221924
n-pentane	37	0.0431859	0.0412091	0.0070886	0.0241488	37	0.0431859	0.0412091	0.0070886	0.0241488	19	0.0459828	0.0458928	0.000204396	0.0230486	19	0.0459828	0.0458928	0.000204396	0.0230486	19	0.0592754	0.0589376	0.000936606	0.0299371	27	0.046462	0.046634	0.00323723	0.0249356
n2	6	0.0373591	0.0401211	0.00615337	0.0231372	6	0.0373591	0.0401211	0.00615337	0.0231372	6	0.0101106	0.00981067	0.00484535	0.00732801	6	0.0101106	0.00981067	0.00484535	0.00732801	8	0.0191642	0.016807	0.00771497	0.012261	8	0.0191642	0.016807	0.00771497	0.012261
n2h	11	0.0414062	0.0469847	0.0164644	0.0317245	11	0.0414062	0.0469847	0.0164644	0.0317245	10	0.0399341	0.0404108	0.0149901	0.0277004	10	0.0399341	0.0404108	0.0149901	0.0277004	9	0.0231895	0.0248396	0.0127529	0.0187963	9	0.0231895	0.0248396	0.0127529	0.0187963
n2h4	21	0.030483	0.028759	0.00927769	0.0190183	21	0.030483	0.028759	0.00927769	0.0190183	22	0.0282734	0.0238385	0.00725688	0.0155477	22	0.0282734	0.0238385	0.00725688	0.0155477	11	0.0369124	0.0351315	0.00316088	0.0191462	11	0.0369124	0.0351315	0.00316088	0.0191462
n2o	9	0.0616489	0.0769659	0.0291932	0.0530796	13	0.0405329	0.0602173	0.0313114	0.0457644	9	0.079006	0.0742206	0.0332705	0.0537455	16	0.0439445	0.0459691	0.0355318	0.0407505	11	0.0375382	0.0378123	0.0312995	0.0345559	11	0.0375382	0.0378123	0.0312995	0.0345559
n2o4	16	0.0981303	0.132064	0.0467958	0.0894298	37	0.0493256	0.0870412	0.0555934	0.0713173	13	0.0840349	0.102072	0.0535703	0.0778209	45	0.0421742	0.0855211	0.0725111	0.0790161	16	0.0964646	0.106828	0.0444628	0.0756452	25	0.0474462	0.0688256	0.0543287	0.0615771
nccn	11	0.0556784	0.0630128	0.0112955	0.0371542	15	0.0476256	0.0578985	0.0170621	0.0374803	15	0.0247502	0.0353009	0.0207838	0.0280423	15	0.0247502	0.0353009	0.0207838	0.0280423	15	0.0435629	0.0390484	0.017482	0.0282652	15	0.0435629	0.0390484	0.017482	0.0282652
nh	10	0.0164963	0.0167815	0.00309427	0.00993786	10	0.0164963	0.0167815	0.00309427	0.00993786	14	0.0152383	0.0148066	0.00287924	0.00884291	14	0.0152383	0.0148066	0.00287924	0.00884291	15	0.00693503	0.00622819	0.0037189	0.00497355	15	0.00693503	0.00622819	0.0037189	0.00497355
nh2	8	0.0188554	0.0186148	0.00250371	0.0105593	8	0.0188554	0.0186148	0.00250371	0.0105593	8	0.0223776	0.0204758	0.00234787	0.0114118	8	0.0223776	0.0204758	0.00234787	0.0114118	15	0.0188319	0.0165044	0.00401834	0.0102614	15	0.0188319	0.0165044	0.00401834	0.0102614
nh2cl	10	0.029382	0.0298061	0.00324931	0.0165277	10	0.029382	0.0298061	0.00324931	0.0165277	10	0.0407646	0.0393576	0.00305383	0.0212057	10	0.0407646	0.0393576	0.00305383	0.0212057	15	0.0337986	0.0310956	0.00631468	0.0187051	15	0.0337986	0.0310956	0.00631468	0.0187051
nh2f	11	0.0281885	0.0298748	0.00337535	0.0166251	11	0.0281885	0.0298748	0.00337535	0.0166251	11	0.0297312	0.0292462	0.00244839	0.0158473	11	0.0297312	0.0292462	0.00244839	0.0158473	9	0.0242511	0.0251513	0.00487112	0.0150112	9	0.0242511	0.0251513	0.00487112	0.0150112
nh2oh	20	0.0253024	0.0241611	0.00989324	0.0170272	20	0.0253024	0.0241611	0.00989324	0.0170272	20	0.03248	0.0275973	0.00975244	0.0186749	20	0.03248	0.0275973	0.00975244	0.0186749	10	0.0274821	0.0266599	0.00384259	0.0152513	10	0.0274821	0.0266599	0.00384259	0.0152513
nh3	13	0.0197094	0.01884	0.00516833	0.0120041	13	0.0197094	0.01884	0.00516833	0.0120041	13	0.023492	0.0204043	0.00497527	0.0126898	13	0.023492	0.0204043	0.00497527	0.0126898	19	0.0131708	0.0115392	0.00532803	0.00843361	19	0.0131708	0.0115392	0.00532803	0.00843361
no	10	0.0341852	0.0496664	0.0242518	0.0369591	10	0.0341852	0.0496664	0.0242518	0.0369591	10	0.0275762	0.0376651	0.0261647	0.0319149	10	0.0275762	0.0376651	0.0261647	0.0319149	9	0.0215319	0.0304308	0.0199498	0.0251903	9	0.0215319	0.0304308	0.0199498	0.0251903
no2	12	0.0585952	0.0925266	0.0441753	0.068351	19	0.0417196	0.0698431	0.0457856	0.0578144	12	0.0548958	0.0773805	0.0535076	0.065444	13	0.048883	0.0698137	0.0527586	0.0612862	10	0.0445371	0.0580707	0.0408462	0.0494584	10	0.0445371	0.0580707	0.0408462	0.0494584
o2	15	0.0208732	0.0322834	0.0148814	0.0235824	15	0.0208732	0.0322834	0.0148814	0.0235824	14	0.0176324	0.0217273	0.0119846	0.016856	14	0.0176324	0.0217273	0.0119846	0.016856	14	0.0151873	0.0187362	0.0121823	0.0154593	14	0.0151873	0.0187362	0.0121823	0.0154593
o3	9	0.0777447	0.113205	0.0447429	0.078974	18	0.0415733	0.0950146	0.063187	0.0791008	9	0.0746094	0.144399	0.0883539	0.116376	18	0.0488796	0.13799	0.107776	0.122883	7	0.0600438	0.101532	0.0675547	0.0845433	9	0.0328489	0.0955444	0.0693682	0.0824563
oclo	12	0.0653085	0.0836698	0.0325296	0.0580997	20	0.045387	0.0630011	0.0343809	0.048691	16	0.0682848	0.0567635	0.0394905	0.048127	24	0.0294998	0.0397802	0.0322085	0.0359944	6	0.0905991	0.0938424	0.00651655	0.0501795	9	0.0489227	0.050241	0.0262658	0.0382534
ocs	9	0.0503495	0.0711135	0.0264267	0.0487701	10	0.0478737	0.0686565	0.0270671	0.0478618	10	0.0538698	0.0573187	0.0302077	0.0437632	21	0.0483838	0.0535225	0.0437809	0.0486517	9	0.0623567	0.0666692	0.0290709	0.04787	11	0.0465007	0.0474357	0.0284122	0.0379239
of	11	0.0484168	0.054522	0.0190915	0.0368067	11	0.0484168	0.054522	0.0190915	0.0368067	14	0.0429948	0.0299622	0.0253362	0.0276492	14	0.0429948	0.0299622	0.0253362	0.0276492	11	0.02281	0.0284326	0.0169733	0.0227029	11	0.02281	0.0284326	0.0169733	0.0227029
oh	10	0.0127251	0.0118041	0.00436944	0.00808677	10	0.0127251	0.0118041	0.00436944	0.00808677	10	0.0166929	0.0143391	0.00417865	0.00925885	10	0.0166929	0.0143391	0.00417865	0.00925885	13	0.0184698	0.0181494	0.0023718	0.0102606	13	0.0184698	0.0181494	0.0023718	0.0102606
oxadiazole	14	0.0868631	0.0947881	0.0144558	0.0546219	26	0.0491735	0.0628663	0.0250277	0.043947	14	0.0865307	0.0859411	0.0130017	0.0494714	26	0.0498057	0.0468719	0.0254775	0.0361747	11	0.053363	0.0588658	0.0144237	0.0366447	14	0.0497718	0.056818	0.0166177	0.0367178
oxetane	23	0.0372165	0.0395835	0.0119285	0.025756	23	0.0372165	0.0395835	0.0119285	0.025756	19	0.0497704	0.0505138	0.00484734	0.0276805	19	0.0497704	0.0505138	0.00484734	0.0276805	10	0.0420049	0.042473	0.00136062	0.0219168	10	0.0420049	0.042473	0.00136062	0.0219168
oxirane	14	0.0293994	0.0328334	0.00639679	0.0196151	14	0.0293994	0.0328334	0.00639679	0.0196151	24	0.0496355	0.0449162	0.016475	0.0306956	24	0.0496355	0.0449162	0.016475	0.0306956	9	0.0417383	0.0414742	0.00327623	0.0223752	9	0.0417383	0.0414742	0.00327623	0.0223752
oxirene	8	0.0519661	0.0531882	0.00310981	0.028149	10	0.047891	0.0526785	0.00757083	0.0301247	10	0.0402777	0.0394542	0.00730305	0.0233786	10	0.0402777	0.0394542	0.00730305	0.0233786	10	0.0356588	0.0409868	0.00865592	0.0248214	10	0.0356588	0.0409868	0.00865592	0.0248214
p2	8	0.0449052	0.0482156	0.0115233	0.0298694	8	0.0449052	0.0482156	0.0115233	0.0298694	13	0.0422814	0.0412107	0.0264598	0.0338353	13	0.0422814	0.0412107	0.0264598	0.0338353	11	0.0164718	0.0262958	0.0267326	0.0265142	11	0.0164718	0.0262958	0.0267326	0.0265142
p4	12	0.0600617	0.0643041	0.00539683	0.0348505	20	0.0473139	0.0543731	0.0145763	0.0344747	15	0.0403854	0.0387976	0.0101313	0.0244645	15	0.0403854	0.0387976	0.0101313	0.0244645	15	0.0338965	0.0284725	0.0126431	0.0205578	15	0.0338965	0.0284725	0.0126431	0.0205578
pf3	8	0.063509	0.0639165	0.00118537	0.0325509	19	0.0414918	0.0457176	0.00901776	0.0273677	11	0.0948397	0.0933402	0.00173315	0.0475367	29	0.0466967	0.0484506	0.0139938	0.0312222	6	0.0780608	0.078094	0.000671967	0.039383	27	0.0380314	0.0450194	0.0136733	0.0293464
pf5	16	0.0508492	0.0522279	0.00482375	0.0285258	26	0.0395532	0.0465266	0.0174716	0.0319991	22	0.0681087	0.0656181	0.005166	0.0353921	39	0.0494747	0.0521177	0.0203274	0.0362226	8	0.0896762	0.0897553	0.000706111	0.0452307	27	0.0486099	0.0506942	0.0126326	0.0316634
ph3	10	0.016918	0.0170577	0.00381898	0.0104384	10	0.016918	0.0170577	0.00381898	0.0104384	10	0.0294679	0.0271594	0.00276147	0.0149604	10	0.0294679	0.0271594	0.00276147	0.0149604	10	0.0239732	0.0201185	0.00547622	0.0127974	10	0.0239732	0.0201185	0.00547622	0.0127974
propane	31	0.0379003	0.0366873	0.012105	0.0243961	31	0.0379003	0.0366873	0.012105	0.0243961	31	0.0521623	0.0478887	0.00676146	0.0273251	18	0.0416913	0.0409783	0.00116845	0.0210734	17	0.0345681	0.0351213	0.00219504	0.0186582	17	0.0345681	0.0351213	0.00219504	0.0186582
propene	16	0.0433282	0.0446731	0.0060676	0.0253703	16	0.0433282	0.0446731	0.0060676	0.0253703	29	0.0469739	0.0430161	0.0105011	0.0267586	29	0.0469739	0.0430161	0.0105011	0.0267586	15	0.0438536	0.0437221	0.00277682	0.0232494	15	0.0438536	0.0437221	0.00277682	0.0232494
propyne	8	0.03266	0.0330067	0.0027989	0.0179028	8	0.03266	0.0330067	0.0027989	0.0179028	8	0.0394708	0.0379182	0.00377486	0.0208465	8	0.0394708	0.0379182	0.00377486	0.0208465	14	0.0318724	0.0325206	0.0071307	0.0198257	14	0.0318724	0.0325206	0.0071307	0.0198257
pyrrole	9	0.0756013	0.0764943	0.00299949	0.0397469	35	0.0483443	0.0550662	0.0204824	0.0377743	11	0.0613332	0.0622939	0.00223083	0.0322623	21	0.0414325	0.0415852	0.0089844	0.0252848	12	0.0713225	0.0720584	0.001858	0.0369582	23	0.0458842	0.0436801	0.0124027	0.0280414
s2	18	0.0281152	0.0450094	0.0232612	0.0341353	18	0.0281152	0.0450094	0.0232612	0.0341353	21	0.0181032	0.0232124	0.0183751	0.0207937	21	0.0181032	0.0232124	0.0183751	0.0207937	24	0.00502618	0.0229685	0.0232239	0.0230962	24	0.00502618	0.0229685	0.0232239	0.0230962
s2o	10	0.0571015	0.078529	0.031684	0.0551065	19	0.0438858	0.0699048	0.0393981	0.0546514	10	0.0607383	0.06464	0.0418106	0.0532253	32	0.0269161	0.0775166	0.0730177	0.0752672	9	0.0834601	0.0851525	0.0341879	0.0596702	19	0.0433518	0.057588	0.046863	0.0522255
s3	13	0.0663261	0.0922346	0.0338946	0.0630646	24	0.0388047	0.0766815	0.0513297	0.0640056	10	0.0624189	0.0851542	0.0480224	0.0665883	24	0.0489305	0.0936568	0.0776503	0.0856535	9	0.0421399	0.0594057	0.0402407	0.0498232	9	0.0421399	0.0594057	0.0402407	0.0498232
s4-c2v	19	0.0969472	0.151261	0.0624134	0.106837	37	0.0365951	0.138922	0.117712	0.128317	25	0.0962589	0.220685	0.148333	0.184509	37	0.049011	0.227181	0.207973	0.217577	11	0.091634	0.159985	0.0837893	0.121887	28	0.0499912	0.161844	0.141025	0.151434
sf6	15	0.0567789	0.0591046	0.00337523	0.0312399	19	0.0493284	0.0530052	0.00653736	0.0297713	19	0.0849036	0.0832319	0.00507959	0.0441558	44	0.0443037	0.0442317	0.0241566	0.0341941	9	0.0870581	0.0866206	0.00127048	0.0439455	25	0.0454334	0.0410741	0.0116145	0.0263443
si2h6	12	0.0322217	0.0313634	0.00201383	0.0166886	12	0.0322217	0.0313634	0.00201383	0.0166886	12	0.0578854	0.0564397	0.0015961	0.0290179	16	0.0360879	0.0354417	0.00190381	0.0186727	12	0.0526174	0.0506829	0.00222651	0.0264547	14	0.0421125	0.040512	0.00269876	0.0216054
sif	10	0.0434683	0.0453793	0.00813501	0.0267572	10	0.0434683	0.0453793	0.00813501	0.0267572	13	0.044143	0.0414075	0.00661342	0.0240105	13	0.044143	0.0414075	0.00661342	0.0240105	7	0.0401618	0.0384995	0.00704261	0.022771	7	0.0401618	0.0384995	0.00704261	0.022771
sif4	20	0.037602	0.0419228	0.0104741	0.0261985	20	0.037602	0.0419228	0.0104741	0.0261985	20	0.06443	0.0651372	0.00541072	0.035274	34	0.0420231	0.0436773	0.0135785	0.0286279	10	0.0632465	0.0628255	0.000664844	0.0317452	18	0.0487238	0.047196	0.00842316	0.0278096
sih	12	0.0225672	0.0236927	0.0077008	0.0156967	12	0.0225672	0.0236927	0.0077008	0.0156967	9	0.032402	0.0306017	0.00525932	0.0179305	9	0.032402	0.0306017	0.00525932	0.0179305	10	0.0198331	0.0192492	0.00540129	0.0123252	10	0.0198331	0.0192492	0.00540129	0.0123252
sih3f	13	0.0255815	0.0269674	0.00463377	0.0158006	13	0.0255815	0.0269674	0.00463377	0.0158006	13	0.0430723	0.0422927	0.0022287	0.0222607	13	0.0430723	0.0422927	0.0022287	0.0222607	10	0.0381333	0.0411617	0.00993471	0.0255482	10	0.0381333	0.0411617	0.00993471	0.0255482
sih4	11	0.0156208	0.0155556	0.00324984	0.00940273	11	0.0156208	0.0155556	0.00324984	0.00940273	11	0.0294553	0.0290163	0.00221432	0.0156153	11	0.0294553	0.0290163	0.00221432	0.0156153	13	0.0206127	0.0202947	0.00426933	0.012282	13	0.0206127	0.0202947	0.00426933	0.012282
silole	9	0.0798454	0.0799892	0.00155897	0.0407741	48	0.0454227	0.0522931	0.0301151	0.0412041	9	0.0750093	0.0746301	0.000936109	0.0377831	22	0.0582112	0.0593993	0.00941965	0.0344095	6	0.076857	0.0765578	0.00143203	0.0389949	26	0.0450104	0.046557	0.012368	0.0294625
sio	6	0.051767	0.0744011	0.029107	0.0517541	8	0.0396	0.0702212	0.035968	0.0530946	8	0.0467585	0.0529285	0.0393433	0.0461359	8	0.0467585	0.0529285	0.0393433	0.0461359	7	0.0611361	0.0805556	0.0363505	0.0584531	16	0.0283504	0.0403069	0.0291237	0.0347153
so	17	0.0185134	0.0388577	0.0275001	0.0331789	17	0.0185134	0.0388577	0.0275001	0.0331789	21	0.0139312	0.0202253	0.0213603	0.0207928	21	0.0139312	0.0202253	0.0213603	0.0207928	14	0.0167779	0.0224262	0.0163252	0.0193757	14	0.0167779	0.0224262	0.0163252	0.0193757
so2	10	0.0497147	0.0729125	0.0296363	0.0512744	10	0.0497147	0.0729125	0.0296363	0.0512744	15	0.0529632	0.0544693	0.0452733	0.0498713	23	0.0282143	0.0480519	0.0409064	0.0444792	10	0.0525891	0.050507	0.031427	0.040967	17	0.0494152	0.0531602	0.0284096	0.0407849
so3	11	0.0517533	0.0645283	0.0185279	0.0415281	19	0.0429247	0.0693735	0.0324675	0.0509205	11	0.0602327	0.0494504	0.0169155	0.033183	19	0.0449754	0.0458091	0.0377894	0.0417993	8	0.0595567	0.0507006	0.0121727	0.0314367	19	0.0459424	0.0477014	0.021825	0.0347632
ssh	11	0.0463185	0.0501657	0.00771531	0.0289405	11	0.0463185	0.0501657	0.00771531	0.0289405	11	0.0552836	0.0526786	0.00673736	0.029708	17	0.0433196	0.0374208	0.011111	0.0242659	11	0.0268718	0.0246707	0.0072587	0.0159647	11	0.0268718	0.0246707	0.0072587	0.0159647
t-butadiene	9	0.068657	0.0687756	0.00207226	0.0354239	30	0.0469909	0.0501066	0.0160855	0.0330961	11	0.0367562	0.0366238	0.00153898	0.0190814	11	0.0367562	0.0366238	0.00153898	0.0190814	9	0.0601624	0.0603645	0.00111769	0.0307411	19	0.0480103	0.0490984	0.0078073	0.0284529
t-hcoh	11	0.0293549	0.03758	0.0130828	0.0253314	11	0.0293549	0.03758	0.0130828	0.0253314	11	0.0433149	0.0414791	0.0113397	0.0264094	11	0.0433149	0.0414791	0.0113397	0.0264094	9	0.0336112	0.034252	0.0137852	0.0240186	9	0.0336112	0.034252	0.0137852	0.0240186
t-hono	7	0.0769016	0.08155	0.0166989	0.0491245	19	0.0492774	0.0541499	0.0328223	0.0434861	7	0.0884358	0.0761256	0.0193195	0.0477226	24	0.041904	0.0436508	0.0434542	0.0435525	6	0.0658849	0.0581506	0.0148125	0.0364816	10	0.0431518	0.040699	0.0365403	0.0386197
t-hooo	13	0.092692	0.106117	0.051468	0.0787927	17	0.0481492	0.0839667	0.0556379	0.0698023	18	0.0417886	0.0784383	0.0748027	0.0766205	18	0.0417886	0.0784383	0.0748027	0.0766205	11	0.0602418	0.0743934	0.0634139	0.0689037	21	0.036272	0.0752783	0.0682916	0.0717849
t-n2h2	9	0.0329217	0.0334701	0.00426709	0.0188686	9	0.0329217	0.0334701	0.00426709	0.0188686	14	0.0264559	0.0238905	0.00772298	0.0158068	14	0.0264559	0.0238905	0.00772298	0.0158068	9	0.0276026	0.0241148	0.00568298	0.0148989	9	0.0276026	0.0241148	0.00568298	0.0148989
tetrahedrane	17	0.0361227	0.0366911	0.00331222	0.0200017	17	0.0361227	0.0366911	0.00331222	0.0200017	20	0.0300529	0.0288033	0.00260905	0.0157062	20	0.0300529	0.0288033	0.00260905	0.0157062	9	0.0285636	0.0273279	0.00131251	0.0143202	9	0.0285636	0.0273279	0.00131251	0.0143202
thiophene	9	0.0863748	0.0879025	0.00341983	0.0456612	42	0.0470762	0.054605	0.0260819	0.0403435	12	0.0878134	0.0899311	0.00275991	0.0463455	27	0.0488546	0.0462588	0.0173772	0.031818	10	0.0632703	0.0637156	0.00550966	0.0346126	23	0.0465192	0.0427814	0.0134169	0.0280991
trans-c2f2cl2	15	0.0563813	0.0589763	0.00576958	0.0323729	36	0.0459203	0.0567131	0.0222801	0.0394966	15	0.0673465	0.0653428	0.00396943	0.0346561	55	0.0412367	0.0518296	0.0330764	0.042453	13	0.0652478	0.0637511	0.00404208	0.0338966	30	0.0464512	0.0512688	0.0165771	0.0339229

## Sheet: Table S2. W4-17, MR diagnostics
																							CCSD-NO											DMRG-NO											FT-TPSS
	\Tilde{d}_ϕ(0.10)	\Tilde{d}_ϕ(0.05)	\Tilde{d}_γ(0.10)	\Tilde{d}_γ(0.05)	\Tilde{d}_γ,NO(0.10)	\Tilde{d}_γ,NO(0.05)	%TAE(T)	B1	A25	max|t1|	max|t2|	T1	D1	T2	D2	C_0^2 (CCSD)	C_0^2 (DMRG)	MR(CCSD)	MR(DMRG)	Zs(1)(CCSD-CI)	Zs(1)(CCSD-RDM)	Zs(1)(DMRG)	HOMO(CCSD-NO)	LUMO(CCSD-NO)	M(CCSD-NO)	I_nd(CCSD-NO)	r_nd(CCSD-NO)	Theta(CCSD-NO)	FOD(CCSD-NO)	EEN(CCSD-NO)	V(CCSD-NO)	MRI(CCSD-NO)	NON(CCSD-NO)	HOMO(DMRG-NO)	LUMO(DMRG-NO)	M(DMRG-NO)	I_nd(DMRG-NO)	r_nd(DMRG-NO)	Theta(DMRG-NO)	FOD(DMRG-NO)	EEN(DMRG-NO)	V(DMRG-NO)	MRI(DMRG-NO)	NON(DMRG-NO)	HOMO(FT-TPSS)	LUMO(FT-TPSS)	M(FT-TPSS)	I_nd(FT-TPSS)	r_nd(FT-TPSS)
acetaldehyde	0.0266825	0.0266825	0.0280643	0.0280643	0.0374962	0.0360963	1.20144	2.35527	0.100786	0.0329208	0.0992489	0.0146033	0.0493588	0.0895243	0.176886	0.847423	0.953828	0.281797	0.0900329	0.0395863	0.0440154	0.04027	1.93081	0.0638635	0.0665267	0.328087	0.191837	0.0273406	0.667457	0.333728	0.0136091	0.965698	0.0319317	1.951	0.0526574	0.0508299	0.0896393	0.174025	0.00762475	0.182182	0.0910911	0.00381687	0.992684	0.0263287	1.9858	0.0142	0.0142	0.0140992	0.167924
acetic	0.0323345	0.0322531	0.038353	0.0368863	0.0340466	0.0329157	1.37594	3.08934	0.125886	0.0415482	0.0669118	0.0149274	0.0568832	0.0844142	0.161489	0.819602	0.963042	0.328229	0.0724962	0.0395743	0.045348	0.0327587	1.94273	0.0584218	0.0578474	0.40045	0.187964	0.0250281	0.813218	0.406609	0.0124663	0.979694	0.0292109	1.96573	0.043867	0.0390693	0.0714167	0.155469	0.00455736	0.144622	0.0723112	0.00228513	0.997265	0.0219335	1.9974	0.0025	0.00255	0.00264674	0.061907
alcl	0.0150589	0.0150589	0.0294112	0.0258752	0.019466	0.019466	1.47372	1.80825	0.0818356	0.0160228	0.104416	0.012753	0.0235646	0.106118	0.240616	0.882599	0.960517	0.220791	0.077169	0.0588555	0.0626779	0.0456759	1.88856	0.0493662	0.0804031	0.241259	0.233383	0.016084	0.494783	0.247392	0.0079553	0.596874	0.0246831	1.93319	0.0290185	0.0479128	0.0765804	0.220417	0.00513041	0.156383	0.0781916	0.00254465	0.98334	0.0145092	1.9679	0.0164	0.02425	0.0325078	0.190447
alcl3	0.017238	0.017238	0.030913	0.0251446	0.0272981	0.0272981	1.30782	0.303914	0.0346641	0.0282212	0.0193421	0.00917235	0.0300301	0.082352	0.129458	0.824969	0.995202	0.31942	0.00957137	0.0543926	0.062288	0.0063128	1.95705	0.0332836	0.0381169	0.399738	0.197441	0.0124918	0.810328	0.405164	0.00621378	0.989296	0.0166418	1.998	0.00462223	0.00331117	0.00906079	0.0646745	0.000290534	0.018149	0.00907449	0.00014538	0.999809	0.00231112	1.9987	0.0018	0.00155	0.00304817	0.0422938
alf	0.0230326	0.0230326	0.0353646	0.0176608	0.0229914	0.0229914	1.12402	7.40081	0.208821	0.0308462	0.112847	0.0171928	0.0346926	0.0972513	0.239372	0.899976	0.962522	0.18972	0.0731995	0.0477307	0.049889	0.0409961	1.89056	0.0491735	0.0793061	0.196213	0.221875	0.0178375	0.402702	0.201351	0.00882817	0.639354	0.0245868	1.94555	0.0305591	0.0425031	0.0741051	0.215032	0.0067284	0.150776	0.075388	0.00335018	0.993922	0.0152796	1.9805	0.0097	0.0146	0.0193579	0.158492
alf3	0.0243462	0.0243462	0.0344815	0.0305461	0.0262714	0.0262714	0.911737	5.89317	0.193733	0.039396	0.0190996	0.0139582	0.0421698	0.067231	0.112328	0.873454	0.996193	0.23707	0.0075998	0.0405653	0.0445061	0.00544539	1.97211	0.0302033	0.0290468	0.26489	0.168439	0.0132445	0.53523	0.267615	0.0066099	0.996349	0.0151016	1.99911	0.00243399	0.00166255	0.00688985	0.0486643	0.000369431	0.0137903	0.00689516	0.000184791	0.999818	0.001217	1.9998	0.0004	0.0003	0.000399945	0.0208947
alh	0.0122086	0.0122086	0.01747	0.01747	0.0172797	0.0172797	0.171007	0.174442	0.0167228	0.0159995	0.0966479	0.0130959	0.024537	0.147338	0.256486	0.917183	0.928181	0.158563	0.138226	0.0519101	0.0529265	0.0774057	1.87545	0.0524302	0.0884883	0.161172	0.266697	0.0230246	0.334226	0.167113	0.0113179	0.25772	0.0262151	1.87435	0.0576476	0.0916488	0.138106	0.302635	0.021805	0.287729	0.143864	0.0107283	0.224639	0.0288238	1.8743	0.0628	0.09425	0.119728	0.404838
alh3	0.0139628	0.0139628	0.0145205	0.0145205	0.00646615	0.00646615	0.0927473	-0.613541	-0.0312541	0.0122558	0.0350605	0.00865043	0.0144345	0.101201	0.147293	0.938281	0.959162	0.119614	0.0799926	0.0331332	0.0340915	0.0469659	1.95541	0.0277544	0.0361729	0.124272	0.177018	0.0155341	0.252102	0.126051	0.00771142	0.994891	0.0138772	1.96972	0.0295985	0.0299404	0.0810704	0.179298	0.0102922	0.164008	0.0820042	0.00513573	0.998416	0.0147993	1.9969	0.0063	0.0047	0.00623527	0.0925695
allene	0.0217584	0.0217584	0.0169259	0.0169259	0.0213454	0.0213454	1.28953	1.96303	0.0840236	0.0178191	0.108731	0.0118309	0.0283756	0.100618	0.189276	0.836342	0.960284	0.300323	0.0773409	0.0405936	0.0454526	0.0368118	1.92117	0.0653177	0.0720731	0.358754	0.208338	0.032614	0.733399	0.366699	0.0162142	0.901776	0.0326589	1.96205	0.0408608	0.0394052	0.0800908	0.235642	0.00728648	0.163292	0.0816458	0.0036483	0.995688	0.0204304	1.9981	0.0019	0.0019	0.00379639	0.0616149
allyl	0.0356748	0.0302687	0.018703	0.018703	0.0197226	0.0197226	1.06263	1.11507	0.0568251	0.0847714	0.119375	0.00971712	0.0269798	0.0953845	0.204674	0.829585	0.893873	0.311524	0.200276	0.0389157	0.0442745	0.0635212	1.93048	0.0534642	0.0654335	0.343614	0.19314	0.0298795	0.699683	0.349841	0.0148528	0.931527	0.0355898	1.92265	0.0746287	0.0770503	0.208753	0.219334	0.0182511	0.42773	0.213865	0.00911842	0.720305	0.0511127	1.9938	0.0037	0.0062	0.0102958	0.128873
b2	0.0546301	0.0546301	0.100666	0.100666	0.114245	0.114245	13.567	10.6549	0.59362	0.0776085	0.303103	0.0366815	0.0713598	0.181138	0.403255	0.807287	0.782303	0.342522	0.377076	0.0711167	0.0789512	0.134865	1.82675	0.114838	0.230191	0.341163	0.351347	0.0682326	0.742617	0.371309	0.0336044	-0.9904	0.108459	1.67445	0.289816	0.339751	0.40282	0.444255	0.0810173	0.909982	0.454991	0.0398841	-0.998382	0.146922	1.8287	0.5008	0.5008	0.445681	0.7193
b2h6	0.014083	0.014083	0.0204896	0.0204896	0.0167453	0.0167453	0.479574	-0.305017	-0.0011821	0.0127767	0.0447808	0.00824134	0.0162669	0.0949928	0.147015	0.887994	0.987808	0.211455	0.0242256	0.0320489	0.0344527	0.0189593	1.9502	0.0270115	0.0384076	0.237981	0.17546	0.0297476	0.48273	0.241365	0.0147732	0.990934	0.0135057	1.98879	0.0106363	0.0109235	0.0241147	0.104754	0.0112375	0.0484062	0.0242031	0.00561029	0.999762	0.00531813	1.999	0.0011	0.00105	0.00109944	0.0415892
benzene	0.0320676	0.0384345	0.0125882	0.0125882	0.0289377	0.0297168	1.48512	1.57042	0.0741035	0.0238574	0.0889566	0.00984498	0.0269981	0.0951921	0.186612	0.744382	0.849807	0.445796	0.277502	0.0375087	0.0463248	0.0664406	1.9154	0.0691697	0.0768868	0.636079	0.20165	0.0302895	1.29779	0.648893	0.0150553	0.847686	0.0345849	1.92096	0.0751939	0.077119	0.334219	0.212124	0.0161229	0.682389	0.341194	0.00805854	0.90215	0.0375969	1.9957	0.0043	0.0043	0.00853172	0.0923685
beta-lactim	0.0334098	0.0354708	0.0372847	0.0388375	0.0330628	0.0294399	1.56768	2.44655	0.117918	0.0279054	0.081551	0.0122095	0.0457845	0.0895532	0.177663	0.779894	0.890738	0.391732	0.206507	0.0390013	0.0465518	0.0576372	1.92897	0.0659312	0.0684798	0.520999	0.194635	0.027421	1.05981	0.529907	0.0136456	0.953581	0.0329656	1.94767	0.0618738	0.0570995	0.231335	0.187254	0.011851	0.469145	0.234573	0.00592932	0.984751	0.0309369	1.9984	0.0023	0.00195	0.00284757	0.0523145
bf	0.0248682	0.0248682	0.0276524	0.0189903	0.024338	0.024338	1.59188	8.5562	0.208838	0.0328384	0.112166	0.01726	0.0351139	0.0946186	0.225518	0.903044	0.969782	0.184216	0.0592064	0.0471019	0.0490937	0.0449634	1.90161	0.0506851	0.07454	0.189536	0.216818	0.0270765	0.388278	0.194139	0.0134316	0.814437	0.0253426	1.94754	0.0302734	0.0413682	0.0593383	0.237737	0.00847734	0.120984	0.0604918	0.00422158	0.994883	0.0151367	1.9916	0.0042	0.0063	0.00837354	0.107198
bf3	0.0254709	0.0254709	0.0288405	0.0233964	0.032373	0.0248217	1.06132	6.05766	0.173978	0.0449587	0.0237961	0.0125007	0.0481285	0.0669186	0.114097	0.874363	0.932571	0.235479	0.130304	0.0402646	0.0441857	0.0467684	1.97061	0.0319767	0.0306809	0.265536	0.166435	0.016596	0.536551	0.268275	0.00828128	0.996161	0.0159884	1.98028	0.026002	0.0228616	0.139234	0.157201	0.00856272	0.280617	0.140309	0.00428259	0.998586	0.013001	2	0	0	0	0
bh	0.0114476	0.0114476	0.0166452	0.0166452	0.0154697	0.0154697	0.379017	0.194707	0.0203716	0.0191011	0.119281	0.0131481	0.0257545	0.150332	0.266437	0.914201	0.920078	0.163839	0.15293	0.0504563	0.0514489	0.0805568	1.8663	0.0606013	0.0971508	0.166305	0.281286	0.0554348	0.346321	0.173161	0.0272407	-0.0165603	0.0303007	1.86332	0.0677264	0.102203	0.154147	0.322838	0.0514369	0.32264	0.16132	0.0253114	-0.105264	0.0338632	1.8676	0.0662	0.0993	0.125826	0.414976
bh3	0.0126582	0.0126582	0.0161383	0.0161383	0.00545789	0.00545789	0.149761	-0.661553	-0.0185164	0.00498952	0.0448344	0.00485544	0.00813949	0.0949921	0.136672	0.943952	0.983965	0.108937	0.0318014	0.0306819	0.0314793	0.0274352	1.95981	0.0178366	0.0290128	0.113642	0.169893	0.0284106	0.23021	0.115105	0.0141109	0.996483	0.0089183	1.98869	0.00861049	0.00995866	0.0320954	0.122831	0.0149866	0.0644678	0.0322339	0.00747625	0.999722	0.00430524	1.9987	0.0026	0.00195	0.00259747	0.0597079
bhf2	0.0226597	0.0226597	0.0303927	0.0287753	0.0300266	0.0263227	0.918241	4.15825	0.139931	0.0460697	0.0311458	0.0141294	0.0491155	0.0707733	0.131074	0.894257	0.987752	0.20029	0.0243437	0.0388555	0.041696	0.017804	1.96367	0.0303667	0.0333479	0.215799	0.167225	0.0179832	0.436263	0.218131	0.00896726	0.99639	0.0151834	1.99456	0.00935834	0.00739758	0.0231815	0.099419	0.00198515	0.0465025	0.0232513	0.000993558	0.99976	0.00467917	1.9999	0.0002	0.00015	0.000149987	0.0175728
bn	0.101205	0.101205	0.176974	0.175075	0.164127	0.164127	19.797	23.1301	0.887492	0.204873	0.245651	0.0776618	0.214139	0.16251	0.32898	0.765558	0.716855	0.410695	0.478283	0.085471	0.0905787	0.198841	1.82236	0.16973	0.173684	0.354501	0.337018	0.0590835	0.752705	0.376353	0.0293899	-0.8827	0.0848652	1.82725	0.309211	0.240979	0.485506	0.454206	0.0771225	1.06555	0.532774	0.0383852	-0.996784	0.154605	1.6579	0.6945	0.5183	0.515325	0.792544
bn3pi	0.0486549	0.0486549	0.0497267	0.0400081	0.0383146	0.0383146	5.42465	11.3287	0.402604	0.13341	0.101854	0.0388229	0.0943354	0.105756	0.202737	0.883215	0.916017	0.219537	0.160482	0.0562754	0.0599535	0.111194	1.94038	0.0466202	0.0610936	0.193003	0.226841	0.0321672	0.395477	0.197739	0.016003	0.941264	0.0359147	1.92879	0.0720345	0.083904	0.145061	0.281301	0.024269	0.298348	0.149174	0.0121354	0.936616	0.0414026	1.4993	0.0007	0.50745	0.265735	0.786771
borole	0.031262	0.0404638	0.018473	0.018473	0.0322084	0.0268789	1.38757	1.04109	0.0664234	0.026323	0.065775	0.0112807	0.0322968	0.0995805	0.210541	0.775025	0.824029	0.399262	0.320782	0.0389046	0.0463548	0.0717322	1.90364	0.0813743	0.0888675	0.533055	0.20435	0.0313562	1.089	0.544498	0.0155789	0.78101	0.0406871	1.88912	0.100153	0.105516	0.395451	0.230098	0.0229205	0.811941	0.405971	0.011425	0.484835	0.0500765	1.8131	0.1899	0.1884	0.172151	0.527089
c-hcoh	0.025863	0.025863	0.0337021	0.0304848	0.023437	0.023437	1.60577	4.09751	0.172873	0.0593702	0.0804576	0.0198687	0.0621552	0.0918841	0.172728	0.886359	0.949455	0.214292	0.0984632	0.0449419	0.0478245	0.0595217	1.93784	0.0565236	0.0593406	0.22495	0.200811	0.0281187	0.457939	0.228969	0.0139999	0.98048	0.0282618	1.96896	0.042984	0.0370143	0.0956751	0.194582	0.0120796	0.19377	0.096885	0.00604967	0.997283	0.021492	1.9129	0.0866	0.08685	0.0833284	0.393585
c-hono	0.0465392	0.0436888	0.0473555	0.044108	0.0438824	0.0402403	4.08411	8.37901	0.422926	0.0581993	0.0805367	0.0215266	0.0654771	0.088038	0.194594	0.842213	0.90956	0.290586	0.172522	0.0509088	0.0561911	0.0821564	1.92954	0.0809317	0.0756935	0.319635	0.209717	0.0266363	0.652447	0.326224	0.0132937	0.92567	0.0404659	1.93743	0.0868258	0.0746996	0.176486	0.243867	0.0148955	0.361424	0.180712	0.00749025	0.911325	0.0434129	1.9661	0.0343	0.0341	0.0337185	0.246972
c-hooo	0.0663618	0.0591802	0.0564166	0.0564166	0.0456906	0.0497204	5.56401	9.84744	0.622877	0.214436	0.0922686	0.0424859	0.156548	0.0884865	0.218049	0.793003	0.832375	0.369664	0.305536	0.0570701	0.065038	0.127427	1.9319	0.0760189	0.0736123	0.333745	0.214367	0.0266996	0.682938	0.341469	0.0133292	0.828623	0.0466027	1.91353	0.113905	0.117089	0.238674	0.279161	0.0193423	0.494212	0.247106	0.00973174	0.470692	0.0588182	1.9744	0.0138	0.03115	0.0483603	0.267195
c-n2h2	0.0229994	0.0229994	0.0159422	0.0159422	0.0199356	0.0199356	2.66392	5.97653	0.262238	0.0284487	0.153555	0.0122579	0.0317051	0.0977732	0.203716	0.879089	0.948757	0.226756	0.0986486	0.0467609	0.0503323	0.0535481	1.91266	0.084532	0.0859359	0.251171	0.216247	0.0313964	0.514315	0.257158	0.0156407	0.86323	0.042266	1.92154	0.0859491	0.0822059	0.10047	0.260942	0.0125902	0.207888	0.103944	0.00631442	0.894062	0.0429745	1.9504	0.0495	0.04955	0.0483724	0.304278
c2	0.0797602	0.0935734	0.129819	0.129819	0.100067	0.100067	12.4334	-37.0027	-2.29496	0.0843621	0.314675	0.0378011	0.085186	0.184244	0.393699	0.764498	0.722915	0.409294	0.460878	0.0860987	0.0963964	0.194136	1.73022	0.269303	0.26954	0.461177	0.396453	0.0768628	1.01448	0.507238	0.0382706	-0.995716	0.134652	1.79575	0.37333	0.28879	0.556256	0.479938	0.0901164	1.24516	0.622582	0.0448139	-0.998798	0.186665	1.5895	0.8294	0.61995	0.573151	0.839714
c2cl2	0.0286364	0.0286364	0.0142781	0.0142781	0.0271274	0.0271274	3.1504	5.27142	0.205458	0.0199573	0.0758785	0.0108542	0.0246734	0.092871	0.178935	0.806552	0.951612	0.349418	0.0943712	0.056029	0.0647293	0.0607337	1.92751	0.0611374	0.0668128	0.443042	0.217581	0.0192627	0.903825	0.451912	0.00958559	0.933684	0.0305687	1.95882	0.0460394	0.0436108	0.0992807	0.22435	0.00604695	0.20245	0.101225	0.00303217	0.993338	0.0230197	1.9974	0.0037	0.00315	0.00514301	0.0644199
c2cl4	0.0395111	0.0368104	0.0455346	0.0360641	0.0377973	0.0371535	3.23402	3.75211	0.189548	0.0325214	0.0991894	0.00995543	0.0332193	0.0886158	0.195859	0.734079	0.857082	0.46106	0.2653	0.0536986	0.0671479	0.0672235	1.91678	0.0753871	0.0793024	0.672356	0.211948	0.0168089	1.36903	0.684514	0.00836533	0.899805	0.0376936	1.92223	0.0895859	0.0836771	0.316557	0.205769	0.00790346	0.644896	0.322448	0.00395785	0.872895	0.0447929	1.9846	0.0108	0.0131	0.0162088	0.112116
c2cl6	0.0123379	0.0123379	0.0430415	0.0427775	0.0382314	0.0327162	3.48257	2.87661	0.181848	0.0222443	0.0217753	0.00932031	0.0238734	0.0862994	0.150904	0.675014	0.969815	0.544353	0.0594542	0.0510411	0.0685785	0.0240156	1.94345	0.0487086	0.0526305	0.900153	0.208657	0.0157922	1.82952	0.91476	0.00785885	0.958224	0.0243543	1.99085	0.0159708	0.012562	0.0606293	0.1228	0.000166738	0.12194	0.0609701	8.34327e-05	0.999398	0.0079854	1.9967	0.0038	0.00355	0.010337	0.0610879
c2clh	0.0241377	0.0241377	0.022568	0.022568	0.0210884	0.0210884	2.26821	4.12711	0.152381	0.0168739	0.0840533	0.011407	0.0254623	0.0966335	0.180176	0.843679	0.957274	0.28811	0.0834403	0.0518988	0.0577451	0.0675763	1.92683	0.0603121	0.066741	0.34134	0.218355	0.022756	0.697265	0.348632	0.0113202	0.934866	0.030156	1.95807	0.0442618	0.0430972	0.0866506	0.256431	0.00578001	0.177011	0.0885053	0.00289345	0.993874	0.0221309	1.9988	0.001	0.0011	0.00239879	0.0441196
c2clh3	0.0295943	0.0295943	0.0248562	0.0248562	0.0204671	0.0204671	1.34535	1.74919	0.0833087	0.0201061	0.111035	0.0100887	0.029259	0.0930803	0.195604	0.839137	0.931946	0.295726	0.131089	0.0449665	0.0504255	0.0506408	1.91702	0.0695564	0.0762685	0.355693	0.203845	0.0222308	0.724997	0.362498	0.0110564	0.920389	0.0347782	1.92488	0.0673831	0.0712509	0.13701	0.201396	0.0100283	0.279948	0.139974	0.00501592	0.954758	0.0336916	1.9957	0.0044	0.00435	0.0045905	0.0795466
c2clh5	0.0255235	0.0214853	0.0259435	0.0247026	0.022417	0.022417	0.860666	0.609662	0.0424468	0.00778842	0.0300707	0.00738573	0.0227651	0.0877045	0.146435	0.841173	0.974903	0.292422	0.0495625	0.039825	0.0449018	0.0258709	1.947	0.0419587	0.0474773	0.357794	0.187495	0.0210467	0.725962	0.362981	0.0104672	0.986853	0.0209794	1.98419	0.0169395	0.0163743	0.0502339	0.119343	0.00745345	0.101002	0.050501	0.0037249	0.999502	0.00846977	1.9996	0.0007	0.00055	0.000799795	0.0295906
c2f4	0.0391999	0.0367359	0.0475532	0.0373956	0.0320661	0.0298221	2.15194	7.31367	0.263272	0.0437262	0.123032	0.0122769	0.0437485	0.0745725	0.190378	0.794647	0.922422	0.368378	0.148694	0.0421655	0.0496664	0.0461301	1.92388	0.0702946	0.0732079	0.473556	0.184189	0.0197315	0.961638	0.480819	0.00984218	0.943781	0.0351473	1.93662	0.070514	0.066947	0.156754	0.183655	0.00667833	0.319188	0.159594	0.00334655	0.968396	0.035257	1.998	0.0016	0.0018	0.00199833	0.0504647
c2f6	0.0349325	0.0406031	0.0491338	0.0451339	0.0423177	0.0334721	1.85137	6.18148	0.239938	0.0284627	0.0256938	0.0114058	0.0365987	0.0690965	0.13584	0.760612	0.995711	0.421465	0.00855728	0.0390431	0.0479971	0.00669357	1.95653	0.0374197	0.0404438	0.584148	0.173157	0.0177014	1.18196	0.590982	0.00883243	0.989032	0.0187099	1.99682	0.00186648	0.00252561	0.00413732	0.0557432	0.00528783	0.00828351	0.00414175	0.00264844	0.999887	0.000933238	2	0	0	0	0
c2h2	0.0183118	0.0183118	0.0278145	0.0278145	0.0129656	0.0129656	1.55455	2.96917	0.104991	0.0184133	0.0873489	0.0124291	0.0261164	0.104581	0.18169	0.884285	0.929938	0.217894	0.134956	0.0450686	0.0481872	0.0823467	1.92594	0.0593919	0.0667247	0.240004	0.220245	0.0342863	0.491482	0.245741	0.0170449	0.934953	0.029696	1.93646	0.0642108	0.0638738	0.145741	0.262743	0.020882	0.299166	0.149583	0.0104451	0.965599	0.0321054	1.9995	0.0005	0.0005	0.00099975	0.0316188
c2h3f	0.0268081	0.0268081	0.0251751	0.0251751	0.0212557	0.0212557	1.22344	2.69398	0.111892	0.0284375	0.128563	0.0120165	0.0302608	0.0866899	0.191991	0.857269	0.954479	0.26488	0.0882992	0.0400728	0.0442073	0.0374283	1.92031	0.0676664	0.0736781	0.306202	0.192031	0.0255168	0.623513	0.311757	0.0127018	0.938103	0.0338332	1.93831	0.0641804	0.0629329	0.090013	0.198759	0.00757429	0.184182	0.0920912	0.00379129	0.97877	0.0320902	1.9977	0.0022	0.00225	0.00224747	0.0670484
c2h4	0.0205044	0.0205044	0.0254421	0.0254421	0.00753527	0.00753527	0.936335	1.11565	0.0549785	0.0248619	0.137166	0.00993816	0.0300639	0.0980422	0.196467	0.879828	0.939861	0.225612	0.115923	0.0384832	0.0415178	0.0524703	1.91639	0.0683404	0.0759748	0.253397	0.198677	0.0316746	0.517145	0.258572	0.0157448	0.92201	0.0341702	1.92096	0.0786051	0.0788201	0.120212	0.219508	0.0151916	0.247038	0.123519	0.00759377	0.921756	0.0393026	1.998	0.002	0.002	0.001998	0.0632139
c2h5f	0.0228165	0.0228165	0.0232352	0.0232352	0.0269275	0.0269275	0.781305	1.25268	0.0662139	0.0134085	0.0272089	0.0088661	0.0250138	0.0819096	0.136917	0.859189	0.973401	0.26179	0.0524861	0.0359667	0.0399346	0.0264592	1.9545	0.0352016	0.0403529	0.309684	0.176044	0.0238219	0.627549	0.313775	0.0118568	0.99142	0.0176008	1.9827	0.020381	0.0188385	0.0522828	0.127653	0.0114477	0.105249	0.0526245	0.00571803	0.999412	0.0101905	1.9999	0.0001	0.0001	0.000149992	0.0141418
c2h6	0.0113533	0.0113533	0.0171816	0.0171816	0.0121208	0.0121208	0.592422	0.265463	0.0249921	0.00724617	0.0344453	0.00575521	0.00987414	0.0898218	0.137716	0.881828	0.98104	0.22237	0.0375523	0.0342978	0.0372487	0.0238627	1.9535	0.0265744	0.0365351	0.255723	0.177559	0.0284137	0.518542	0.259271	0.0141258	0.991843	0.0132872	1.98413	0.0165434	0.0162068	0.0376184	0.115586	0.00429243	0.0756015	0.0378007	0.00214662	0.999624	0.0082717	2	0.0001	5e-05	4.99975e-05	0.0141418
cch	0.0337514	0.0344634	0.0218987	0.0218987	0.0216498	0.0216498	2.33925	4.69937	0.157365	0.0442981	0.0826585	0.0150188	0.0276707	0.111823	0.201178	0.872269	0.888202	0.238988	0.210567	0.0524691	0.0593254	0.0977503	1.92041	0.0648059	0.0764002	0.239359	0.237429	0.0368244	0.491876	0.245938	0.0183083	0.886554	0.0362172	1.91268	0.0800219	0.0845809	0.221061	0.2984	0.0343922	0.458196	0.229098	0.0171521	0.726894	0.0461341	1.7937	0.0002	0.30925	0.285168	0.840089
ccl2	0.0373515	0.0357785	0.0425762	0.0302538	0.0323322	0.0316951	4.7156	6.68249	0.322077	0.0723318	0.0774705	0.0207755	0.0750899	0.0931661	0.188825	0.826884	0.942217	0.316176	0.112134	0.0634857	0.0709242	0.0652732	1.92456	0.0660973	0.070769	0.362187	0.220599	0.0181094	0.738636	0.369318	0.00901147	0.946135	0.0330487	1.96104	0.0562782	0.0476188	0.109606	0.216423	0.00553234	0.222871	0.111435	0.00277902	0.992172	0.0281391	1.8518	0.1516	0.1499	0.140461	0.476907
ccl2h2	0.0190403	0.0190403	0.0234858	0.0234858	0.018419	0.018419	1.44717	1.55081	0.0893726	0.0130359	0.0446315	0.00798223	0.0213773	0.0857987	0.146612	0.843853	0.9789	0.2879	0.0417431	0.0502031	0.0563424	0.0257038	1.94647	0.0453529	0.0494424	0.349111	0.198126	0.0166243	0.708732	0.354366	0.00827181	0.985257	0.0226765	1.98364	0.0196825	0.0180212	0.0420071	0.138618	0.00521571	0.0846612	0.0423306	0.0026086	0.999468	0.00984124	1.9992	0.0016	0.0012	0.00174909	0.0377541
ccl2o	0.0396563	0.0376387	0.0400541	0.0345949	0.0500182	0.0327193	3.21183	7.07722	0.261674	0.0437181	0.0709991	0.0145774	0.0479417	0.0862619	0.16967	0.810014	0.938374	0.343835	0.119365	0.0554321	0.0637045	0.0557916	1.93717	0.0637637	0.0632991	0.424898	0.208116	0.0177041	0.864592	0.432296	0.00881935	0.966454	0.0318819	1.95611	0.058246	0.0510675	0.123557	0.20687	0.00520507	0.251319	0.125659	0.00261358	0.990171	0.029123	1.9954	0.0055	0.00505	0.00648662	0.0710582
ccl3h	0.0201929	0.0201929	0.0330169	0.0283959	0.0238788	0.0238788	2.32055	2.46693	0.143522	0.0139544	0.0404775	0.00866788	0.0217502	0.085723	0.148029	0.803993	0.971914	0.353586	0.0553686	0.0543341	0.0633442	0.0343287	1.94557	0.048755	0.0515947	0.45783	0.204028	0.0157872	0.92996	0.46498	0.00785651	0.979093	0.0243775	1.98319	0.019029	0.017922	0.0561555	0.149711	0.00196298	0.113193	0.0565967	0.000983158	0.99935	0.0095145	1.9982	0.0035	0.00265	0.0038958	0.0489224
ccl4	0.0247588	0.0247588	0.0302679	0.0313325	0.0289302	0.0224082	3.56323	3.43132	0.209552	0.0171322	0.039276	0.00909	0.0227196	0.0859431	0.150734	0.766737	0.953598	0.412105	0.0906283	0.0569442	0.0689212	0.0463425	1.94438	0.0507835	0.0532002	0.569427	0.208506	0.0153899	1.1572	0.5786	0.00765962	0.971958	0.0253918	1.9794	0.0263716	0.0234862	0.0937961	0.17047	0.00256613	0.189455	0.0947274	0.00128578	0.998687	0.0131858	1.9974	0.0079	0.00525	0.00882919	0.0683263
cclh3	0.0130734	0.0130734	0.0204096	0.0204096	0.0191559	0.0191559	0.83518	0.753932	0.0469086	0.0116587	0.0496681	0.00709129	0.0208467	0.0865251	0.145337	0.886191	0.972127	0.214646	0.0549528	0.0429571	0.0464047	0.0335908	1.94805	0.0411637	0.0465583	0.243684	0.189437	0.0187449	0.494359	0.247179	0.0093247	0.99071	0.0205819	1.9823	0.0185536	0.018129	0.0561472	0.14282	0.00929538	0.113048	0.0565239	0.00464026	0.99943	0.00927681	1.9996	0.0008	0.0006	0.00079976	0.0331318
cf	0.0286429	0.0286429	0.0260623	0.0260623	0.0219753	0.0219753	2.82661	11.2671	0.342159	0.0595624	0.106716	0.0203607	0.0523965	0.0834376	0.18516	0.907102	0.949241	0.17702	0.0987534	0.0489185	0.053117	0.0601048	1.94911	0.0404678	0.0468913	0.172256	0.194976	0.0229674	0.350306	0.175153	0.0114417	0.98316	0.0259291	1.95593	0.0469653	0.0480878	0.0962058	0.207478	0.0131819	0.195394	0.0976969	0.00659539	0.995239	0.0241958	1.9994	0.5003	0.5003	0.2506	0.946442
cf2	0.0335565	0.0335565	0.0364144	0.0285184	0.0295216	0.0294035	2.52884	9.75844	0.314399	0.0616038	0.0967187	0.0176735	0.0630926	0.0776627	0.177618	0.874606	0.951324	0.234958	0.0948465	0.0474194	0.0511387	0.0551159	1.93505	0.0579598	0.0614545	0.251578	0.190004	0.0209649	0.511181	0.25559	0.0104551	0.978276	0.0289799	1.95173	0.047998	0.0481338	0.093831	0.198412	0.00787092	0.190658	0.0953288	0.00394059	0.994232	0.023999	1.9807	0.0193	0.0193	0.0191138	0.195519
cf2cl2	0.0181768	0.0181768	0.0346864	0.0360576	0.0267097	0.0267455	2.52124	5.48667	0.248817	0.0253824	0.0397619	0.0106941	0.0328232	0.0773631	0.147373	0.800317	0.986829	0.359481	0.0261551	0.0491734	0.0576588	0.0219982	1.94662	0.0479879	0.0506818	0.464418	0.191945	0.0160144	0.941959	0.470979	0.00797981	0.98376	0.023994	1.98684	0.01429	0.013726	0.026183	0.127549	0.000906261	0.0526587	0.0263293	0.000453627	0.999718	0.00714501	1.9991	0.0016	0.00125	0.00169908	0.0379971
cf4	0.0358994	0.0272686	0.0471383	0.0279971	0.0283476	0.0217327	1.74272	6.79351	0.245493	0.0202801	0.0167038	0.0106029	0.0309601	0.0675186	0.127652	0.838922	0.99429	0.296207	0.0113857	0.0414056	0.0470221	0.00704572	1.96406	0.0377915	0.0368676	0.358915	0.170662	0.0170912	0.725871	0.362935	0.00852988	0.993595	0.0188957	1.99987	0.000225716	0.000177166	0.000637757	0.0164363	0.00188026	0.00127561	0.000637808	0.000941577	0.999878	0.000112858	2	0	0	0	0
ch	0.0125342	0.0125342	0.0122083	0.0122083	0.0143101	0.0143101	0.745866	1.27492	0.0737335	0.0213981	0.110922	0.00787954	0.016185	0.110338	0.202691	0.936106	0.95353	0.123527	0.0906325	0.0441875	0.0497357	0.0567201	1.94316	0.0384476	0.0516119	0.123083	0.218326	0.0351665	0.251767	0.125883	0.0174558	0.961948	0.0268253	1.94468	0.0383394	0.0495341	0.0921803	0.218481	0.0264884	0.187593	0.0937966	0.0131802	0.992756	0.0191716	1.9768	0.5115	0.5115	0.269466	0.776078
ch2-sing	0.0143138	0.0143138	0.0187494	0.0187494	0.0166127	0.0166127	0.729405	0.742275	0.0469539	0.012461	0.138851	0.0087275	0.019282	0.114059	0.209242	0.921673	0.967755	0.150173	0.0632816	0.0428595	0.0442533	0.0503682	1.91275	0.065732	0.0764894	0.15687	0.224904	0.0392175	0.321813	0.160906	0.0194657	0.906774	0.032866	1.95721	0.0403113	0.0415503	0.0645966	0.215593	0.0281777	0.131253	0.0656264	0.0140219	0.996944	0.0201557	1.7214	0.2786	0.2786	0.239791	0.692519
ch2-trip	0.0127823	0.0127823	0.0121386	0.0121386	0.014898	0.014898	0.279547	0.0717432	0.010449	0.0270961	0.0329736	0.00870997	0.0146135	0.0822479	0.144784	0.948212	0.964491	0.100876	0.0697409	0.0339768	0.0348725	0.0478928	1.96483	0.0184668	0.0344779	0.0952103	0.167367	0.0238026	0.192721	0.0963606	0.0118376	0.997394	0.0122898	1.97445	0.023475	0.0301592	0.0667558	0.177206	0.0168216	0.134881	0.0674404	0.00839569	0.998929	0.013173	1.9999	0.0003	0.00035	0.000349925	0.027201
ch2c	0.0271987	0.0271987	0.0212589	0.0212589	0.0213846	0.0213846	1.42921	2.59584	0.105494	0.0355378	0.122147	0.0162573	0.0381311	0.107053	0.186758	0.879075	0.940829	0.226976	0.114381	0.0452325	0.0482486	0.0682251	1.92359	0.0650409	0.0707266	0.246526	0.220366	0.035218	0.504608	0.252304	0.0175021	0.937542	0.0325205	1.93489	0.0697239	0.067419	0.117879	0.248557	0.0237004	0.241543	0.120772	0.0118365	0.967837	0.034862	1.9695	0.049	0.03975	0.0481307	0.257985
ch2ch	0.0312071	0.0312071	0.0236676	0.0236676	0.0159444	0.0159444	1.09801	1.58246	0.0720721	0.0428141	0.133344	0.0148626	0.0330833	0.0993047	0.204469	0.878628	0.920898	0.227727	0.151241	0.0413497	0.0456137	0.0645907	1.93569	0.0504206	0.0612544	0.237668	0.203289	0.0316891	0.485468	0.242734	0.0157523	0.915539	0.0365567	1.91117	0.0874427	0.0890854	0.152696	0.2378	0.020563	0.31436	0.15718	0.0102794	0.806222	0.0487695	1.9896	0.0036	0.0103	0.0136843	0.164101
ch2clf	0.0212092	0.0212092	0.0263585	0.0263585	0.0203993	0.0203993	1.2622	2.65903	0.126511	0.018413	0.0434235	0.00967439	0.0268334	0.0796261	0.144637	0.862222	0.984684	0.256562	0.03039	0.0445258	0.0492002	0.0199966	1.94886	0.0429187	0.0470274	0.299999	0.186121	0.017647	0.608219	0.30411	0.00878829	0.990078	0.0214594	1.98367	0.0195476	0.01794	0.0300418	0.12048	0.00573576	0.0604652	0.0302326	0.00286887	0.999621	0.00977382	1.9996	0.0005	0.00045	0.000499895	0.027006
ch2f2	0.0190435	0.0190435	0.02398	0.02398	0.0215607	0.0215607	1.08374	3.58053	0.149689	0.0193097	0.0278233	0.0106693	0.029521	0.072789	0.13136	0.881982	0.981988	0.222102	0.0356975	0.0395027	0.042993	0.0258374	1.96142	0.0356295	0.0371043	0.250428	0.171553	0.0192637	0.506782	0.253391	0.00960438	0.994675	0.0178148	1.98711	0.0161837	0.014538	0.03475	0.127325	0.00272916	0.0699275	0.0349637	0.00136629	0.999614	0.00809184	2	0	0	0	0
ch2nh	0.0200653	0.0200653	0.025906	0.025906	0.0172459	0.0172459	1.40172	2.79709	0.118705	0.0208823	0.137753	0.0116663	0.0336824	0.0960705	0.193594	0.882716	0.944405	0.220525	0.107479	0.0413143	0.0444183	0.0529711	1.91867	0.0713908	0.0763612	0.244722	0.203035	0.0305903	0.499632	0.249816	0.0152208	0.927579	0.0356954	1.93765	0.0649237	0.0636357	0.111471	0.208797	0.0140827	0.227545	0.113772	0.00704453	0.977343	0.0324619	1.9937	0.0063	0.0063	0.00633015	0.106261
ch2nh2	0.0284799	0.0284799	0.036527	0.0218553	0.0272578	0.0272578	0.913872	1.64977	0.0843973	0.0848858	0.0317044	0.0178322	0.0602804	0.0862639	0.139344	0.886704	0.966317	0.213707	0.0662226	0.0378309	0.0409584	0.0386345	1.9563	0.0276063	0.0384544	0.223996	0.179744	0.0263524	0.454121	0.227061	0.0131102	0.993225	0.0158566	1.98271	0.015841	0.0188255	0.0637114	0.13937	0.00772382	0.12816	0.0640798	0.00386039	0.999429	0.00879615	1.9991	0.0117	0.0122	0.0132513	0.167206
ch3	0.0130854	0.0130854	0.0113839	0.0113839	0.00722186	0.00722186	0.360666	0.103096	0.0140787	0.0240663	0.0441604	0.00406143	0.00653132	0.0873622	0.135427	0.938843	0.970709	0.118554	0.0577029	0.0333989	0.0346338	0.042255	1.9616	0.0223284	0.0347774	0.119756	0.171249	0.0266125	0.242538	0.121269	0.0132348	0.99679	0.012246	1.9817	0.0165634	0.0174303	0.055986	0.166537	0.0186992	0.112882	0.0564411	0.00932553	0.999373	0.00997456	1.9999	0.0003	0.0003	0.000549845	0.0307805
ch3f	0.0168248	0.0168248	0.0206564	0.0206564	0.0179357	0.0179357	0.733111	1.83	0.0853905	0.0157949	0.0354997	0.0089121	0.0229667	0.0781522	0.132134	0.905896	0.940489	0.179343	0.11547	0.0369258	0.0393035	0.0491307	1.95998	0.0340096	0.0370156	0.196554	0.1725	0.0218393	0.397994	0.198997	0.0108776	0.995109	0.0170048	1.97051	0.0294063	0.0294497	0.121237	0.172013	0.013589	0.24492	0.12246	0.00678405	0.998133	0.0147032	2	0.0001	5e-05	4.99975e-05	0.0141418
ch3nh	0.0169456	0.0169456	0.0234359	0.0234359	0.0178132	0.0178132	0.851508	1.40523	0.0757975	0.0463655	0.0313984	0.0114809	0.0327853	0.0872341	0.139334	0.889797	0.982171	0.208249	0.0353379	0.0373441	0.0405809	0.0260156	1.95618	0.0283848	0.0394915	0.226007	0.180152	0.0265891	0.458273	0.229136	0.0132267	0.99291	0.0158756	1.9848	0.016742	0.0168327	0.033628	0.120272	0.00402723	0.0676068	0.0338034	0.00201464	0.999654	0.00890544	1.9689	0.0003	0.03105	0.0303889	0.310669
ch3nh2	0.0197492	0.0197492	0.017395	0.017395	0.0206707	0.0206707	0.799422	1.14757	0.0634196	0.00542114	0.0346414	0.00643086	0.0126817	0.0873584	0.136055	0.886507	0.952703	0.214099	0.0923495	0.0358633	0.0388269	0.0442668	1.95472	0.0305153	0.0378985	0.244206	0.179548	0.027134	0.495147	0.247574	0.0134981	0.992628	0.0152577	1.97776	0.0192828	0.0207607	0.0968009	0.156555	0.0182601	0.195076	0.097538	0.00911157	0.998997	0.0096414	1.9981	0.0017	0.0018	0.00184837	0.0551583
ch3ph2	0.0203903	0.0203903	0.0281057	0.024403	0.0165515	0.0165515	0.807523	0.42116	0.0347483	0.0107333	0.0494951	0.00914391	0.0187909	0.0959476	0.163756	0.867099	0.96539	0.248125	0.0680113	0.0400077	0.0437646	0.0387734	1.94055	0.0378684	0.0486571	0.287091	0.192952	0.0220839	0.583597	0.291799	0.0109724	0.982933	0.0189342	1.97459	0.0209081	0.0231584	0.0690835	0.150765	0.00874896	0.139221	0.0696104	0.00436942	0.999199	0.0104541	1.9978	0.0015	0.00185	0.00214816	0.0515121
ch4	0.0125906	0.0125906	0.0130968	0.0130968	0.00821013	0.00821013	0.432216	0.157015	0.0173944	0.00463131	0.028455	0.00532522	0.0083803	0.0892037	0.131796	0.930996	0.988155	0.13324	0.0235464	0.0325004	0.0337807	0.0245878	1.96034	0.0219323	0.0307963	0.1419	0.173532	0.0283801	0.287549	0.143774	0.0141108	0.995803	0.0109661	1.99345	0.0061044	0.00632785	0.0236685	0.109007	0.020445	0.04748	0.02374	0.0101963	0.999798	0.0030522	2	0	0	0	0
chf3	0.0253316	0.0253316	0.0285887	0.0285887	0.023287	0.023287	1.42628	5.2474	0.202189	0.0206113	0.0315166	0.0111199	0.0309087	0.0695391	0.128605	0.859649	0.96276	0.260999	0.0730882	0.0407519	0.0453272	0.0380141	1.96285	0.0364946	0.0368245	0.304272	0.170895	0.0178984	0.615495	0.307747	0.0089292	0.994231	0.0182473	1.98464	0.0191309	0.017245	0.0734463	0.140925	0.00431165	0.147874	0.0739368	0.00215825	0.999271	0.00956543	2	0	0	0	0
cis-c2f2cl2	0.0325899	0.0414571	0.0350587	0.0412509	0.0313901	0.032731	2.65092	5.68854	0.237782	0.0374361	0.105758	0.0115745	0.0402609	0.0820107	0.194247	0.762499	0.865697	0.41851	0.250296	0.0479941	0.0582754	0.0632728	1.91944	0.0735809	0.0770685	0.573513	0.199584	0.0179223	1.16651	0.583253	0.0089282	0.919553	0.0367905	1.92742	0.0836857	0.0781327	0.292195	0.204578	0.00909021	0.595072	0.297536	0.00455154	0.916414	0.0418428	1.9927	0.0046	0.00595	0.00733019	0.0888597
cl2	0.0129306	0.0129306	0.0133952	0.0133952	0.0105342	0.0105342	5.84981	5.99402	0.454239	0.0171459	0.10629	0.00648961	0.0188505	0.0862677	0.172229	0.885517	0.927811	0.215739	0.139104	0.0650572	0.0700184	0.0666659	1.93753	0.0630489	0.0627593	0.243613	0.210318	0.0143302	0.495398	0.247699	0.00713722	0.976605	0.0315245	1.95543	0.048329	0.0464487	0.15073	0.197294	0.00886933	0.305411	0.152706	0.00442893	0.994459	0.0241645	1.9701	0.06	0.04495	0.058653	0.274442
cl2o	0.0269759	0.0269759	0.020457	0.020457	0.0240404	0.0240404	9.60593	9.86813	0.775256	0.037357	0.0704362	0.0131579	0.0456849	0.0883032	0.18273	0.836091	0.951153	0.3009	0.0951807	0.0621034	0.0696373	0.0763377	1.93426	0.0704781	0.0681105	0.357173	0.215465	0.0170082	0.728211	0.364106	0.00847845	0.945067	0.0352391	1.95977	0.0503761	0.0453055	0.092946	0.245653	0.00419729	0.189769	0.0948847	0.00210357	0.992837	0.0251881	1.8924	0.1157	0.11165	0.111348	0.365516
clcn	0.029846	0.029846	0.0246003	0.0246003	0.0321906	0.0241731	3.48621	6.11179	0.274606	0.0243131	0.0799898	0.0134259	0.0271691	0.0953118	0.176901	0.845184	0.936478	0.285573	0.12282	0.0569729	0.0631762	0.0936276	1.92914	0.0646552	0.0677569	0.333763	0.222655	0.0222509	0.682148	0.341074	0.0110806	0.93661	0.0323276	1.95156	0.0560035	0.0522231	0.129855	0.259757	0.00867205	0.265605	0.132802	0.00434959	0.984347	0.0280017	1.9994	0.0008	0.0007	0.00119964	0.0321486
clcof	0.0239896	0.0239896	0.0417951	0.0339074	0.0361196	0.0332069	2.68411	8.14281	0.269061	0.0427898	0.0701775	0.0145352	0.0500241	0.0803784	0.164202	0.830187	0.974981	0.310755	0.049316	0.049801	0.056274	0.0432662	1.94113	0.060175	0.059522	0.370457	0.196772	0.0185229	0.752764	0.376382	0.00923437	0.976953	0.0300875	1.96872	0.0366825	0.0339799	0.0484182	0.192008	0.0024114	0.0981427	0.0490714	0.001208	0.998505	0.0183413	1.9982	0.0021	0.00195	0.00219806	0.0495273
clf	0.0166303	0.0166303	0.0156729	0.0156729	0.0165798	0.0165798	6.68653	11.3731	0.753814	0.0245434	0.106797	0.00986773	0.0319056	0.0798467	0.176609	0.900557	0.931974	0.188872	0.131248	0.0546116	0.0579896	0.0634992	1.93979	0.0654559	0.0628346	0.20532	0.199322	0.0157938	0.417529	0.208764	0.00787846	0.976935	0.032728	1.95511	0.061532	0.0532097	0.138109	0.208565	0.0142174	0.280658	0.140329	0.00710152	0.987668	0.030766	1.9815	0.037	0.02775	0.0364866	0.223698
clf3	0.0452864	0.0416496	0.0402847	0.039935	0.0317968	0.0332916	15.0917	12.0069	1.11099	0.0472125	0.102271	0.015102	0.0528916	0.0761366	0.18093	0.825528	0.921842	0.318389	0.150135	0.0500532	0.0566835	0.0622805	1.9378	0.0703897	0.0662965	0.376361	0.194822	0.0171073	0.765646	0.382823	0.00854527	0.953467	0.0351949	1.94985	0.0648971	0.0575254	0.155367	0.213016	0.0073652	0.316717	0.158358	0.00370015	0.980225	0.0324485	1.964	0.0379	0.03695	0.0372665	0.224988
clf5	0.0520237	0.0505707	0.0528901	0.0547505	0.0569642	0.0364395	21.8524	11.8404	1.24976	0.0413642	0.0610122	0.0143081	0.0506462	0.0747306	0.178293	0.765564	0.833707	0.413867	0.304859	0.0464736	0.0560494	0.0685066	1.93184	0.0690061	0.0685845	0.546996	0.19326	0.017645	1.1129	0.556448	0.00881774	0.93111	0.034503	1.93095	0.0785491	0.0738015	0.359821	0.21564	0.0115383	0.735303	0.367652	0.00579052	0.904366	0.0392745	1.9919	0.0105	0.0093	0.0106055	0.0931009
clno	0.0702752	0.0664928	0.0731966	0.078895	0.0542515	0.0545818	7.37369	10.5631	0.603134	0.0471118	0.132069	0.0213863	0.0640612	0.0942379	0.206031	0.826143	0.883852	0.317102	0.217735	0.0596273	0.0661027	0.0883658	1.91819	0.0887189	0.0852639	0.357471	0.227191	0.0223419	0.73249	0.366245	0.0111496	0.831657	0.0443595	1.91285	0.111373	0.0992619	0.231665	0.278369	0.0149413	0.479579	0.239789	0.00752926	0.542318	0.0556867	1.9403	0.105	0.08235	0.103347	0.322029
clo	0.0271728	0.0271728	0.0224907	0.0224907	0.0192766	0.0192766	8.71735	13.4959	0.811446	0.184915	0.0746576	0.0378075	0.130755	0.0834508	0.168553	0.865298	0.928202	0.250304	0.137788	0.0640781	0.0701153	0.0807192	1.95208	0.0511911	0.0505332	0.21275	0.204641	0.01702	0.432772	0.216386	0.00848038	0.981687	0.0296741	1.96235	0.0441754	0.0485841	0.0914312	0.212873	0.00736984	0.185921	0.0929605	0.00369005	0.995058	0.0233112	1.4979	0.0043	0.50215	0.254237	0.871998
clo3	0.0545684	0.0508381	0.0429156	0.0367693	0.0372305	0.0329739	28.3549	7.18067	1.19999	0.0731959	0.0316598	0.0230953	0.0553804	0.0821728	0.180749	0.800715	0.963001	0.358793	0.0725747	0.0555021	0.0638723	0.0598018	1.94627	0.056795	0.0634364	0.408251	0.207404	0.0199147	0.831574	0.415787	0.00994272	0.949099	0.040919	1.98454	0.0131324	0.0180576	0.0499873	0.164064	0.0163702	0.100815	0.0504077	0.00820853	0.999308	0.0155881	1.9049	0.0006	0.102	0.0991162	0.454575
cloo	0.126889	0.117089	0.143976	0.141092	0.122535	0.125127	13.4759	13.6357	1.03213	0.184272	0.20565	0.0443429	0.14227	0.0978801	0.281972	0.750405	0.726577	0.434533	0.466516	0.0689481	0.0820983	0.117275	1.92218	0.0880627	0.0884139	0.36595	0.230067	0.0221788	0.752828	0.376414	0.0110815	0.197859	0.0633742	1.76208	0.283052	0.275738	0.480336	0.329967	0.0280878	1.0406	0.520301	0.0141365	-0.995825	0.149055	1.9411	0.1725	0.13255	0.220779	0.453644
cloocl	0.0518805	0.0386132	0.028909	0.0349244	0.0483749	0.0310614	10.6413	12.0483	0.879378	0.0364295	0.0488421	0.0180525	0.0580238	0.0897041	0.187837	0.787062	0.871463	0.380502	0.2405	0.0600759	0.0702602	0.0851651	1.93071	0.0747598	0.072023	0.475029	0.219478	0.0190012	0.970135	0.485067	0.00947641	0.905871	0.0373799	1.9473	0.0694414	0.0610728	0.268052	0.236294	0.0107405	0.547591	0.273795	0.00538409	0.959073	0.0347207	1.9685	0.0388	0.03515	0.0657492	0.22492
cn	0.0600876	0.0476719	0.0622042	0.0512376	0.0405486	0.0376178	4.86757	18.521	0.403848	0.217908	0.0967425	0.0536285	0.154611	0.114171	0.199784	0.83611	0.827837	0.299126	0.312477	0.0682589	0.0744241	0.126282	1.9228	0.0707801	0.0773581	0.243018	0.25276	0.0373874	0.500808	0.250404	0.0186208	0.876539	0.0396952	1.9105	0.0881529	0.103152	0.270726	0.305925	0.0416786	0.562902	0.281451	0.0208044	0.581519	0.0510454	1.9244	0.0001	0.1143	0.135729	0.564895
co	0.0339561	0.0339561	0.0304838	0.0304838	0.0319352	0.0319352	2.33799	13.1604	0.216922	0.0280332	0.0612416	0.0194776	0.0416504	0.0935707	0.157818	0.899636	0.956683	0.190594	0.0845568	0.0522766	0.0546063	0.0868515	1.94773	0.0541327	0.0532005	0.196056	0.214218	0.028008	0.400101	0.200051	0.0139604	0.980585	0.0270663	1.96732	0.0451192	0.0388977	0.0881443	0.260008	0.0125368	0.179651	0.0898254	0.00629222	0.995052	0.0225596	1.9995	0.0002	0.00035	0.000449917	0.0251292
co2	0.0451732	0.0451732	0.0391025	0.0391025	0.038587	0.0283019	2.73872	8.26601	0.261489	0.0472435	0.0689998	0.0190852	0.0500432	0.0836836	0.153596	0.868339	0.951899	0.245952	0.0936938	0.0497413	0.0537894	0.0805584	1.95053	0.054842	0.0521542	0.265838	0.200548	0.024167	0.540936	0.270468	0.0120587	0.982464	0.027421	1.966	0.0499731	0.0419856	0.0979923	0.248828	0.00891753	0.199857	0.0999284	0.00448429	0.992541	0.0249866	1.9999	0	5e-05	9.9995e-05	0.0141418
cs	0.0449471	0.0404821	0.0433665	0.0433665	0.03709	0.03709	4.99486	11.1832	0.279983	0.0430235	0.0968903	0.0258199	0.0521043	0.110473	0.17959	0.862847	0.930529	0.255289	0.133739	0.0679666	0.0721371	0.106361	1.92858	0.0684519	0.0699366	0.267777	0.246488	0.0243434	0.549718	0.274859	0.0121114	0.922785	0.0342259	1.94836	0.0642646	0.0579517	0.141374	0.284273	0.0128826	0.290073	0.145037	0.00646882	0.970972	0.0321323	1.9817	0.01	0.01415	0.019816	0.14345
cs2	0.0607565	0.0500863	0.0625131	0.0564827	0.0617549	0.0392215	4.9158	5.72337	0.259077	0.037399	0.0684453	0.0206577	0.052583	0.101326	0.178723	0.820283	0.826152	0.327022	0.317379	0.0644891	0.0719834	0.098595	1.93203	0.0723583	0.0701631	0.380122	0.233866	0.0200064	0.77808	0.38904	0.00996035	0.918642	0.0361792	1.91827	0.0961698	0.0889477	0.388851	0.265769	0.0205187	0.801026	0.400513	0.0102437	0.670919	0.0480849	1.9834	0.0166	0.0166	0.0329244	0.181451
cyclobutadiene	0.0499981	0.0441164	0.0363714	0.0487051	0.0405224	0.030918	1.72879	1.99835	0.0969826	0.0308453	0.123462	0.0115047	0.0366848	0.105817	0.236631	0.789071	0.808531	0.377102	0.34543	0.0434059	0.0507057	0.0804982	1.88378	0.098683	0.107452	0.486229	0.22112	0.0347307	0.998424	0.499212	0.0172567	0.393248	0.0493415	1.85714	0.130082	0.136472	0.431319	0.259632	0.0313305	0.89357	0.446785	0.0155993	-0.413126	0.065041	1.8101	0.19	0.18995	0.171959	0.579543
cyclobutane	0.0187872	0.0187872	0.0278407	0.0238755	0.02358	0.02358	0.892512	0.543559	0.0403476	0.0100872	0.0257183	0.00664639	0.0136912	0.091396	0.145775	0.80437	0.964452	0.352986	0.0698297	0.0351469	0.041083	0.0286461	1.94834	0.0319626	0.0418124	0.461255	0.184865	0.0288284	0.936461	0.46823	0.0143292	0.98165	0.0159813	1.98545	0.0152732	0.0149103	0.0717081	0.123002	0.00632922	0.144159	0.0720797	0.00316415	0.999361	0.00763661	1.9999	0.0002	0.00015	0.00029998	0.0156717
cyclobutene	0.0248656	0.0248656	0.0269965	0.0269965	0.0212186	0.0212186	1.16127	1.06923	0.0609514	0.0213197	0.120575	0.00894118	0.0281222	0.0955052	0.19337	0.80394	0.933745	0.353535	0.12779	0.0374749	0.0436104	0.0459387	1.91763	0.0669956	0.074682	0.455473	0.196301	0.0303649	0.927772	0.463886	0.0150922	0.922384	0.0334978	1.93926	0.0627951	0.0617688	0.135507	0.182895	0.00907322	0.275703	0.137852	0.00453874	0.98062	0.0313975	1.9971	0.0029	0.0029	0.00299579	0.0663929
cyclopentadiene	0.0378204	0.0397574	0.0332981	0.0280519	0.0402232	0.0264729	1.34747	1.35616	0.0693034	0.0253139	0.0974628	0.0103407	0.0311705	0.096735	0.20388	0.769178	0.826823	0.408271	0.316045	0.0381062	0.045808	0.0706845	1.90803	0.0770051	0.0844864	0.554792	0.201524	0.0308218	1.13205	0.566023	0.0153196	0.838241	0.0385025	1.89663	0.0959757	0.0996738	0.390681	0.223624	0.0213177	0.800065	0.400033	0.0106321	0.643496	0.0479878	1.9806	0.0194	0.0194	0.0193618	0.178259
cyclopropane	0.0190736	0.0190736	0.0224845	0.0224845	0.014055	0.014055	0.867044	0.591217	0.0418312	0.00997716	0.0443095	0.00641383	0.0126955	0.0912116	0.148824	0.846388	0.945697	0.283616	0.105645	0.0359659	0.0403119	0.0451771	1.94638	0.0417643	0.0476936	0.344321	0.184761	0.0286934	0.699139	0.34957	0.0142637	0.984634	0.0208821	1.97075	0.0376798	0.0334632	0.111371	0.16222	0.00919441	0.224912	0.112456	0.00459755	0.997982	0.0188399	1.9999	0.0002	0.00015	0.000249982	0.0160183
cyclopropene	0.0210548	0.0210548	0.0201692	0.0201692	0.0141769	0.0141769	1.31975	1.46088	0.0776093	0.0181858	0.10596	0.00904918	0.0269739	0.0977583	0.192193	0.84404	0.966375	0.287487	0.0658864	0.0401456	0.0447965	0.0396763	1.91844	0.0638222	0.0726907	0.344181	0.201877	0.0312892	0.701968	0.350984	0.0155499	0.929822	0.0319111	1.94842	0.0536716	0.0526251	0.0664859	0.222331	0.00605848	0.135887	0.0679436	0.00303298	0.991577	0.0268358	1.9961	0.0042	0.00405	0.00419176	0.0820789
cyclopropyl	0.0224206	0.0224206	0.0287495	0.025158	0.0208337	0.0208337	0.945465	0.793343	0.0516528	0.0344441	0.0380345	0.0108487	0.0331258	0.0911052	0.152762	0.849366	0.952335	0.27857	0.0930494	0.0373697	0.0417482	0.0409399	1.94661	0.0348492	0.0477625	0.326011	0.185977	0.0283488	0.662058	0.331029	0.0140922	0.984785	0.0212844	1.9743	0.0244768	0.0260013	0.0923695	0.149164	0.0083682	0.186131	0.0930655	0.00418232	0.998957	0.0128437	1.9974	0.0004	0.00365	0.00597944	0.0956387
dioxetan2one	0.0406471	0.0400005	0.0496791	0.0430689	0.0486303	0.0340888	2.07329	4.85815	0.197101	0.0349635	0.0433131	0.0158855	0.0590393	0.0835114	0.158709	0.796102	0.915571	0.366208	0.161716	0.0430057	0.0503382	0.0588106	1.94814	0.0579855	0.0549221	0.461599	0.193199	0.0242947	0.93783	0.468915	0.012108	0.978504	0.0289928	1.96583	0.0538736	0.0440206	0.17209	0.186018	0.00911669	0.34857	0.174285	0.00457116	0.993246	0.0269368	1.9997	0.0004	0.00035	0.000499925	0.0230075
dioxetane	0.0254194	0.0254194	0.0288898	0.0290045	0.0285978	0.0285978	1.37318	2.55685	0.128223	0.0221509	0.0247234	0.0106191	0.0310666	0.0845042	0.143474	0.824478	0.984434	0.320229	0.0308863	0.0397831	0.0455664	0.0182696	1.95073	0.0376392	0.0434534	0.398079	0.186357	0.0248799	0.807811	0.403905	0.0123877	0.986592	0.0188196	1.99148	0.00872103	0.0086203	0.0308256	0.102434	0.00842873	0.0618616	0.0309308	0.0042167	0.999694	0.00436051	1.998	0.0018	0.0019	0.00204818	0.0520742
dioxirane	0.0311784	0.029475	0.0245232	0.0245232	0.0282645	0.0282645	2.56155	5.01362	0.258282	0.0325341	0.113847	0.0139134	0.0377251	0.0898443	0.202213	0.847465	0.922684	0.28165	0.148259	0.0458297	0.0508652	0.0666996	1.91373	0.0852611	0.0857643	0.326162	0.206039	0.0271802	0.666318	0.333159	0.0135474	0.863972	0.0426306	1.91827	0.0903908	0.0860615	0.153136	0.239524	0.0128521	0.315079	0.15754	0.00644088	0.857075	0.0451954	1.9811	0.0192	0.01905	0.0190185	0.184194
dithiotane	0.027051	0.027051	0.0203676	0.0203676	0.0216129	0.0216129	1.59777	1.25825	0.0803884	0.016956	0.037851	0.00962389	0.022579	0.0948978	0.162429	0.788693	0.974043	0.377949	0.0512207	0.0461241	0.0544098	0.0330084	1.93663	0.0498489	0.0566086	0.499211	0.206342	0.0208005	1.01619	0.508096	0.01034	0.964904	0.0249245	1.98357	0.0204197	0.0184237	0.0518982	0.154933	0.00315924	0.104605	0.0523025	0.00158186	0.999403	0.0102099	1.9731	0.0366	0.03175	0.0373572	0.20135
ethanol	0.0240945	0.0240945	0.0197105	0.0197105	0.0244047	0.0244047	0.815791	1.17017	0.0634609	0.00934542	0.0244616	0.00784368	0.0195791	0.0855871	0.138328	0.848879	0.985956	0.2794	0.0278888	0.0357842	0.0401404	0.0171083	1.95326	0.0341624	0.0404533	0.33785	0.179689	0.0259884	0.685009	0.342505	0.0129308	0.990038	0.0170812	1.98484	0.0169326	0.0160481	0.0275247	0.111376	0.0117359	0.0553655	0.0276827	0.00586277	0.99965	0.00846628	1.9992	0.0007	0.00075	0.000799715	0.0349435
f2	0.0137294	0.0137294	0.0112684	0.0112684	0.00786203	0.00786203	17.0629	19.4807	1.50878	0.0221847	0.18614	0.0095584	0.028846	0.0812351	0.225722	0.901385	0.938525	0.186511	0.117273	0.0488631	0.0517199	0.0613511	1.90172	0.101128	0.0997022	0.199288	0.210926	0.0221431	0.410034	0.205017	0.0110648	0.663354	0.0505638	1.90394	0.102876	0.0994675	0.118002	0.286445	0.0170756	0.246111	0.123055	0.0085541	0.660904	0.0514379	1.9877	0.0246	0.01845	0.0243731	0.182856
f2co	0.0354482	0.0338291	0.0430522	0.0318621	0.0330441	0.0331087	2.22323	8.9719	0.26774	0.0468986	0.0871966	0.0139735	0.0506149	0.0739203	0.158081	0.85203	0.952587	0.273985	0.0924643	0.0445329	0.0495162	0.0475335	1.94538	0.056226	0.0554218	0.315672	0.183391	0.0197295	0.640318	0.320159	0.00984524	0.98545	0.028113	1.9612	0.0479414	0.0433685	0.0939073	0.180584	0.0058924	0.190361	0.0951807	0.00295397	0.99586	0.0239707	1.9995	0.0006	0.00055	0.000549847	0.033196
f2o	0.0419657	0.0313563	0.0272934	0.0272934	0.0256732	0.0256732	12.5362	17.0662	1.16178	0.0324032	0.0754974	0.0143813	0.0404128	0.082661	0.200097	0.855204	0.908687	0.268529	0.174111	0.053003	0.0581471	0.0810062	1.92192	0.0822875	0.0801848	0.301325	0.21049	0.0231789	0.617087	0.308543	0.0115791	0.869352	0.0411437	1.93108	0.0837953	0.0763578	0.182062	0.263871	0.0141381	0.375404	0.187702	0.00710024	0.892604	0.0418977	1.9787	0.0186	0.01995	0.0211481	0.179202
fccf	0.0297579	0.0297579	0.0297071	0.0268488	0.0188052	0.0188052	2.629	8.51476	0.277449	0.0320461	0.0778287	0.0130143	0.0324818	0.0823435	0.172505	0.840741	0.935233	0.293057	0.125184	0.0465416	0.0521032	0.0581581	1.93342	0.0557171	0.0611467	0.345949	0.198575	0.0230632	0.704524	0.352262	0.0114943	0.960329	0.0278585	1.95449	0.0485583	0.0470337	0.133317	0.220439	0.00895474	0.27167	0.135835	0.004487	0.990716	0.0242791	1.9992	0.0014	0.0011	0.00154919	0.0421484
fno	0.0568171	0.0515623	0.0513121	0.0549181	0.0439792	0.0439792	6.2356	11.7136	0.60579	0.0487714	0.0973985	0.0213858	0.0604839	0.0863162	0.189893	0.848235	0.901864	0.280328	0.186289	0.0533946	0.058183	0.0851837	1.93001	0.0763975	0.0731913	0.302174	0.212769	0.0251812	0.617756	0.308878	0.012579	0.921855	0.0381988	1.94006	0.0835473	0.0717421	0.195821	0.266393	0.0165079	0.402885	0.201443	0.00831072	0.892568	0.0417737	1.9777	0.0249	0.0236	0.0246696	0.185347
fo2	0.0978157	0.0846642	0.123535	0.104153	0.108167	0.0809727	13.5069	13.985	1.00997	0.185971	0.186671	0.0424676	0.142762	0.0917384	0.274743	0.782186	0.783211	0.386436	0.382807	0.0621239	0.0720556	0.116977	1.92022	0.096625	0.0926621	0.337048	0.228875	0.0269639	0.696116	0.348058	0.0134958	-0.128235	0.067753	1.85164	0.206486	0.192175	0.338297	0.31355	0.0279541	0.717175	0.358587	0.0141046	-0.948786	0.106158	1.9856	0.0639	0.0535	0.0865605	0.313359
foof	0.076936	0.0613374	0.0746211	0.0826787	0.0828484	0.0714559	15.1222	11.5019	1.177	0.0506971	0.0759333	0.0250888	0.0868159	0.0902325	0.238256	0.779229	0.785742	0.392656	0.382423	0.0569341	0.0659036	0.107896	1.89858	0.11296	0.10719	0.452017	0.229083	0.0265892	0.932683	0.466341	0.0133028	0.20173	0.0564799	1.87523	0.146921	0.135844	0.441133	0.291644	0.0261002	0.923875	0.461938	0.0131222	-0.638123	0.0734603	1.985	0.0172	0.0161	0.0315726	0.150415
formamide	0.0381833	0.0381833	0.0349684	0.0312073	0.0398231	0.0357728	1.58084	3.27198	0.155153	0.0522106	0.0735086	0.016734	0.0567083	0.0853383	0.163895	0.854595	0.950416	0.269621	0.0966217	0.0412691	0.0455448	0.045192	1.94178	0.0593399	0.0587784	0.305403	0.190012	0.0254502	0.620536	0.310268	0.012679	0.980981	0.02967	1.96235	0.0502464	0.043948	0.0971945	0.175799	0.00822713	0.196994	0.0984968	0.00412309	0.995279	0.0251232	1.9971	0.0029	0.0029	0.00349564	0.0601138
formic	0.0302867	0.0302867	0.0353493	0.0323384	0.0349449	0.0315689	1.72111	5.24489	0.183019	0.0524091	0.0821019	0.0169934	0.0567801	0.082998	0.163862	0.860192	0.962399	0.260017	0.0736891	0.0435932	0.0478655	0.0409453	1.94134	0.0594171	0.0590393	0.290494	0.191148	0.0242078	0.590271	0.295136	0.0120667	0.981196	0.0297085	1.96254	0.0457311	0.0415934	0.0723779	0.174477	0.00613787	0.146779	0.0733893	0.00307704	0.99667	0.0228655	1.9976	0.0024	0.0024	0.00249711	0.0598956
formic-anhydride	0.0395741	0.041849	0.047947	0.0438194	0.044701	0.0412527	2.11405	6.04188	0.207576	0.0476494	0.0616809	0.017689	0.0507814	0.0856929	0.170514	0.78779	0.919845	0.37934	0.153798	0.0438295	0.0514971	0.059159	1.93509	0.0625696	0.0637412	0.47781	0.197828	0.0251479	0.972451	0.486225	0.0125347	0.958305	0.0312848	1.95689	0.0535164	0.0483148	0.163186	0.200803	0.00862655	0.331684	0.165842	0.00432557	0.990141	0.0267582	1.9923	0.0075	0.0076	0.00887036	0.0975548
furan	0.0447175	0.0396973	0.0512158	0.0299785	0.0367033	0.0309307	1.67512	2.55986	0.111364	0.03121	0.0866114	0.0134493	0.0462679	0.0922928	0.189365	0.779889	0.895446	0.391707	0.19795	0.0403619	0.0479059	0.0643102	1.91808	0.0732059	0.077565	0.514687	0.200782	0.0285937	1.04916	0.524582	0.0142269	0.907349	0.036603	1.9339	0.0766936	0.071396	0.21953	0.209342	0.0119052	0.447588	0.223794	0.00596351	0.950013	0.0383468	1.9943	0.0057	0.0057	0.00593372	0.0920924
glyoxal	0.0360044	0.0384921	0.0166144	0.0166144	0.0489303	0.0364607	1.96181	5.33833	0.184983	0.0440027	0.0961978	0.0166768	0.0512247	0.090576	0.196474	0.813918	0.921995	0.337416	0.149553	0.045169	0.0515846	0.0643735	1.92148	0.0804615	0.0794894	0.407925	0.20468	0.027195	0.832498	0.416249	0.0135487	0.90154	0.0402307	1.93298	0.0814887	0.0742532	0.155168	0.238004	0.0104202	0.318458	0.159229	0.00522374	0.93231	0.0407444	1.8689	0.1353	0.1332	0.126472	0.458659
h2ccn	0.035693	0.0302337	0.0322703	0.0289711	0.0335533	0.0259871	1.88363	4.14991	0.145655	0.0967797	0.0799703	0.0220924	0.0684336	0.0976391	0.189476	0.83628	0.909176	0.300462	0.173151	0.0463573	0.0522735	0.0800961	1.92787	0.0631096	0.0696202	0.319926	0.210222	0.0304691	0.65359	0.326795	0.0151635	0.934386	0.0326763	1.94335	0.0564217	0.0592368	0.170222	0.239138	0.0163767	0.348007	0.174003	0.00819548	0.965351	0.0346039	1.9922	0.001	0.00955	0.0124002	0.140262
h2cn	0.0294151	0.0294151	0.0250906	0.0250906	0.0153076	0.0153076	1.61518	3.68563	0.144725	0.0668981	0.134487	0.0193578	0.0473041	0.0970905	0.199167	0.879666	0.90129	0.225876	0.187146	0.0450682	0.0485534	0.0753347	1.93752	0.0522064	0.0594531	0.228031	0.207057	0.0304041	0.465923	0.232962	0.0151295	0.924154	0.0374245	1.9085	0.0876194	0.0904547	0.18699	0.241537	0.0252225	0.384245	0.192122	0.0125881	0.802596	0.0470886	1.9972	0.0038	0.00345	0.00792225	0.114324
h2co	0.0287079	0.0287079	0.027687	0.027687	0.0286867	0.0286867	1.48344	4.22222	0.150468	0.0367474	0.126403	0.0161834	0.0466994	0.0904309	0.182497	0.891443	0.932776	0.205118	0.129547	0.0432927	0.0460075	0.0606814	1.92715	0.0662921	0.0695718	0.218905	0.199081	0.0273631	0.446273	0.223137	0.0136285	0.959427	0.033146	1.93646	0.0653419	0.0644406	0.1333	0.219414	0.0169961	0.272029	0.136014	0.00849789	0.975524	0.032671	1.9807	0.0193	0.0193	0.0191138	0.195519
h2no	0.029526	0.023816	0.030546	0.0251537	0.0179599	0.0179599	1.86052	5.30081	0.244298	0.126222	0.0470145	0.0267951	0.0893121	0.0811287	0.148508	0.88615	0.91817	0.214517	0.156729	0.0447744	0.0484616	0.0701994	1.95341	0.0376168	0.042656	0.202678	0.185773	0.0238445	0.411238	0.205619	0.0118773	0.991515	0.021907	1.96242	0.0362566	0.0428135	0.130595	0.197634	0.0155731	0.264867	0.132433	0.0077791	0.994628	0.0221727	1.978	0.003	0.02195	0.0245114	0.232284
h2o	0.0105299	0.0105299	0.01303	0.01303	0.00785377	0.00785377	0.681653	2.73982	0.108024	0.0074636	0.0514041	0.00589565	0.0111285	0.0763827	0.123266	0.946129	0.981626	0.104822	0.0363951	0.0368592	0.0380958	0.0359971	1.96439	0.0266474	0.0311309	0.109776	0.173388	0.0219553	0.222152	0.111076	0.0109413	0.997653	0.0133237	1.98637	0.0126128	0.0131192	0.0368407	0.139739	0.00741672	0.0740815	0.0370408	0.00370699	0.999673	0.00630639	1.9996	0.0004	0.0004	0.00039992	0.0282814
h2s	0.0105647	0.0105647	0.0138668	0.0138668	0.0084625	0.0084625	0.795623	0.823413	0.049795	0.00869087	0.0513233	0.00728781	0.013168	0.0929783	0.146329	0.923582	0.961964	0.146963	0.0746059	0.0483449	0.0502537	0.056982	1.95117	0.037424	0.0431271	0.156161	0.200255	0.0173512	0.317283	0.158641	0.0086275	0.992589	0.018712	1.97402	0.0196839	0.0228296	0.0770267	0.179909	0.0086072	0.155486	0.0777428	0.00429533	0.998992	0.00984196	1.998	0.0016	0.0018	0.0020483	0.0541238
hccf	0.025275	0.025275	0.0245882	0.0245882	0.0155467	0.0155467	2.06784	5.76334	0.191068	0.0231745	0.0925173	0.0131766	0.025534	0.0895311	0.175926	0.86233	0.926663	0.256243	0.141023	0.0456073	0.0499003	0.0679957	1.93043	0.0573193	0.0634447	0.291603	0.206179	0.0265094	0.595056	0.297528	0.0131991	0.9521	0.0286597	1.94148	0.0610466	0.0597851	0.152147	0.243046	0.0138942	0.311863	0.155931	0.00695567	0.970891	0.0305233	1.9996	0.0004	0.0004	0.00079986	0.0256278
hcl	0.00677537	0.00677537	0.00935224	0.00935224	0.00562112	0.00562112	0.715442	1.06361	0.0516304	0.0089102	0.0471028	0.00457535	0.0102303	0.082025	0.133709	0.937539	0.961764	0.120987	0.07498	0.0508215	0.0525345	0.0561485	1.95789	0.0325703	0.0373385	0.127691	0.192244	0.0141879	0.258741	0.129371	0.00706119	0.996314	0.0162852	1.97243	0.0234696	0.0255184	0.0777028	0.185033	0.00869728	0.156974	0.0784872	0.00433996	0.998874	0.0117348	1.9998	0.0004	0.0003	0.00039994	0.0234296
hclo4	0.0371948	0.0468631	0.0520432	0.0438174	0.0477014	0.0345663	9.1065	7.71017	0.684482	0.0391123	0.0310174	0.0181956	0.0658941	0.0799108	0.165746	0.780936	0.854431	0.390125	0.269936	0.0483688	0.0573609	0.0735664	1.9479	0.063726	0.0579123	0.493278	0.198557	0.0197311	1.00271	0.501355	0.00984753	0.971757	0.031863	1.96081	0.0659677	0.0525775	0.315194	0.211208	0.0126992	0.640494	0.320247	0.00636681	0.97852	0.0329839	1.999	0.0013	0.00115	0.00144928	0.0380767
hcn	0.0243072	0.0243072	0.0256258	0.0256258	0.0181513	0.0181513	2.29484	7.04944	0.196325	0.0139539	0.0693269	0.0137515	0.0272173	0.10194	0.177812	0.888064	0.951113	0.211263	0.0952379	0.0493956	0.0525817	0.0810274	1.92869	0.0628115	0.0670604	0.229632	0.224778	0.0328045	0.470465	0.235233	0.0163312	0.941002	0.0314057	1.95309	0.050771	0.0488422	0.0991441	0.28199	0.0141778	0.203084	0.101542	0.00710174	0.989198	0.0253855	1.9999	0.0002	0.00015	0.000349972	0.0169841
hcnh	0.0383792	0.0383792	0.0428913	0.0339848	0.0318469	0.0318469	1.97236	4.38428	0.170946	0.11574	0.117416	0.0272449	0.0820965	0.0963515	0.188844	0.87643	0.9008	0.231551	0.188186	0.0463216	0.0496905	0.0755531	1.94381	0.0578125	0.0609918	0.227358	0.207008	0.0303144	0.464246	0.232123	0.0150843	0.94893	0.0357976	1.91894	0.0776419	0.0849161	0.190163	0.238606	0.0256172	0.389803	0.194902	0.0127815	0.90401	0.043235	1.9991	0.0198	0.01945	0.021056	0.218748
hcno	0.0489415	0.050041	0.0514274	0.0496601	0.037204	0.037204	3.96836	7.62097	0.335339	0.0447628	0.089164	0.0223129	0.0580332	0.094724	0.183806	0.840189	0.895063	0.293987	0.198641	0.0511605	0.0561372	0.0970221	1.92584	0.0741433	0.0741524	0.32495	0.218721	0.0295409	0.665124	0.332562	0.0147302	0.90828	0.0370717	1.9271	0.0870684	0.0799847	0.212961	0.275074	0.019459	0.439383	0.219692	0.00977416	0.842353	0.0435342	1.9978	0.0029	0.00255	0.0042452	0.0656874
hco	0.0478549	0.0438371	0.0466943	0.0329197	0.0317942	0.0317942	2.20667	7.10657	0.214547	0.0944431	0.0998681	0.0258287	0.066937	0.0900909	0.176514	0.889388	0.936508	0.208816	0.122729	0.0488793	0.052308	0.0715021	1.95148	0.0546553	0.0541447	0.201865	0.202777	0.0269153	0.411445	0.205722	0.0134084	0.975698	0.031842	1.94287	0.061437	0.0667497	0.122177	0.230791	0.0163724	0.249594	0.124797	0.00819201	0.980832	0.0337021	1.9995	0.045	0.04505	0.0435202	0.378818
hcof	0.0324247	0.0324247	0.0330692	0.0323759	0.0284463	0.0284463	1.91197	6.8495	0.217884	0.043347	0.097996	0.0161838	0.0505667	0.079556	0.165827	0.870315	0.958717	0.24247	0.080684	0.0445089	0.0483834	0.047422	1.9384	0.0599209	0.0607586	0.26654	0.189151	0.0222117	0.541605	0.270802	0.0110768	0.979562	0.0299605	1.95836	0.0491905	0.0454145	0.0809495	0.192111	0.00676743	0.164459	0.0822297	0.00339306	0.995245	0.0245952	1.998	0.0021	0.00205	0.0020479	0.0640031
hf	0.00908657	0.00908657	0.0111703	0.0111703	0.0111081	0.0111081	0.504827	3.92224	0.124775	0.0087846	0.0469273	0.00557538	0.0135834	0.0655407	0.114556	0.958901	0.972117	0.0804959	0.0549764	0.0362867	0.0372562	0.0449844	1.96917	0.0254574	0.0281414	0.0831395	0.161	0.0166279	0.167874	0.0839368	0.00829564	0.998715	0.0127287	1.97677	0.021309	0.0222714	0.0563382	0.163353	0.0113309	0.113573	0.0567866	0.00566326	0.999347	0.0106545	2	0	0	0	0
hnc	0.0289098	0.0289098	0.0226766	0.0226766	0.0271723	0.0271723	2.31899	6.38258	0.18833	0.0224107	0.0636443	0.0171663	0.0343312	0.0991852	0.160366	0.891112	0.956681	0.205854	0.0846372	0.0480643	0.0507928	0.0852117	1.94085	0.0554116	0.0572803	0.218618	0.216227	0.0312311	0.446561	0.22328	0.015549	0.973101	0.0277058	1.96558	0.0450409	0.0397308	0.08813	0.262814	0.0125579	0.179672	0.0898362	0.0063011	0.994906	0.0225205	1.9993	0.0003	0.0005	0.000649832	0.0300862
hnco	0.0441525	0.0441525	0.040408	0.0383513	0.0403088	0.0292561	2.6549	6.04956	0.23388	0.0429381	0.0770682	0.0190566	0.0541394	0.0877798	0.15788	0.858989	0.941249	0.262083	0.113934	0.0473753	0.0516278	0.0699286	1.94442	0.0569623	0.0562692	0.288635	0.202404	0.0262396	0.58779	0.293895	0.0130818	0.976902	0.0284811	1.96595	0.054542	0.0442967	0.119622	0.228884	0.0109584	0.243802	0.121901	0.00551001	0.989474	0.027271	1.999	0.001	0.001	0.00114949	0.0372119
hnnn	0.0481687	0.0441243	0.0402096	0.0387051	0.0407606	0.0336485	4.86508	8.39412	0.398582	0.0441414	0.102039	0.0199019	0.0535387	0.0958602	0.189117	0.838681	0.922336	0.296476	0.148923	0.0514003	0.0567989	0.0999832	1.92676	0.0790545	0.0761471	0.334495	0.220818	0.0304087	0.684914	0.342457	0.0151667	0.896888	0.0395272	1.93814	0.0837608	0.0728084	0.158827	0.281273	0.0143899	0.326817	0.163409	0.00724361	0.920302	0.0418804	1.9932	0.0066	0.0067	0.00707746	0.0985603
hno	0.0239819	0.0239819	0.0203014	0.0203014	0.0216986	0.0216986	3.7217	10.0177	0.39443	0.0264445	0.158064	0.0155793	0.0420858	0.0948798	0.20998	0.883426	0.92035	0.219061	0.152152	0.0503807	0.0537863	0.0763665	1.91236	0.0895862	0.088615	0.235846	0.220229	0.0294807	0.483555	0.241778	0.0147046	0.835727	0.0447931	1.92264	0.087243	0.0823019	0.160765	0.252686	0.020207	0.330222	0.165111	0.0101244	0.88927	0.0436215	1.7428	0.2572	0.2572	0.224124	0.669513
hocl	0.0188485	0.0188485	0.021231	0.021231	0.0176271	0.0176271	2.61856	5.88576	0.309796	0.0159153	0.0783933	0.0086984	0.0227747	0.084492	0.173521	0.890384	0.967681	0.207167	0.0635161	0.0523304	0.0561743	0.0434996	1.93634	0.0639346	0.0637968	0.23074	0.20208	0.0177492	0.469356	0.234678	0.00884601	0.97515	0.0319673	1.95964	0.0479498	0.0441562	0.0635603	0.194302	0.00492808	0.129247	0.0646237	0.00247043	0.995903	0.0239749	1.9753	0.027	0.02585	0.0267138	0.205124
hoclo	0.04746	0.0425655	0.0557344	0.0441715	0.0399051	0.0369775	6.71341	7.11747	0.60612	0.0806352	0.0836578	0.0249098	0.0962448	0.0857769	0.19217	0.828707	0.894112	0.313141	0.200441	0.0550867	0.0614112	0.0770878	1.93067	0.0796341	0.0744822	0.340089	0.208812	0.0200052	0.693407	0.346704	0.00998167	0.932004	0.039817	1.94058	0.079937	0.0696776	0.205234	0.226429	0.0123354	0.418958	0.209479	0.00618898	0.944616	0.0399685	1.9424	0.0574	0.0575	0.0563967	0.30261
hoclo2	0.0504634	0.0464844	0.0599537	0.0442106	0.0565746	0.0388428	8.62868	5.79847	0.686684	0.052211	0.0536228	0.0236138	0.0829599	0.0830333	0.182504	0.797079	0.835031	0.364631	0.302688	0.0521365	0.0601428	0.0810999	1.93982	0.074568	0.0673757	0.424147	0.204775	0.0201975	0.863639	0.43182	0.0100812	0.951839	0.037284	1.9376	0.0878847	0.0751412	0.346067	0.22722	0.0166637	0.706391	0.353195	0.00834833	0.898629	0.0439423	1.9956	0.0058	0.0051	0.00578651	0.0803234
hocn	0.0295684	0.0295684	0.0272859	0.0272859	0.0257782	0.0257782	2.48799	5.68785	0.237202	0.0289913	0.0933176	0.014201	0.0336254	0.0910919	0.173544	0.856561	0.944976	0.266172	0.10674	0.0475168	0.0523129	0.0720425	1.93175	0.0610958	0.0646742	0.304817	0.209964	0.0277107	0.622086	0.311043	0.0138066	0.955249	0.0305479	1.9532	0.0521297	0.0494644	0.11242	0.240679	0.0102588	0.229666	0.114833	0.0051427	0.989245	0.0260648	1.9991	0.0011	0.001	0.00114948	0.0372456
hof	0.0237601	0.0237601	0.0137763	0.0137763	0.0169827	0.0169827	3.35196	9.14548	0.463082	0.0168064	0.0760182	0.0115115	0.0363535	0.0810982	0.195507	0.899286	0.958403	0.191231	0.0813224	0.047587	0.0505824	0.0595014	1.92246	0.078225	0.0778803	0.205564	0.199192	0.0228404	0.419674	0.209837	0.0113995	0.926435	0.0391125	1.92864	0.0768709	0.0741152	0.0785455	0.27722	0.00842989	0.162617	0.0813087	0.00422525	0.944717	0.0384354	1.9889	0.0113	0.0112	0.0112373	0.141132
honc	0.0338967	0.0338967	0.0382006	0.0330686	0.0285372	0.0285372	3.05747	6.086	0.2908	0.0336519	0.0768543	0.0175137	0.0415353	0.0937503	0.167906	0.848528	0.940508	0.27991	0.115263	0.0490352	0.0540163	0.0839544	1.93616	0.0611902	0.0625162	0.317232	0.213536	0.0288392	0.647644	0.323822	0.0143683	0.960037	0.0305951	1.95992	0.051774	0.0459263	0.118715	0.247858	0.0108103	0.242059	0.12103	0.00542502	0.991377	0.025887	1.9992	0.0011	0.00095	0.00149942	0.0344109
hoo	0.0352202	0.0352202	0.0219625	0.0219625	0.0211441	0.0211441	3.00774	9.58643	0.428268	0.174364	0.0679089	0.0353645	0.123294	0.0809609	0.165266	0.876081	0.937207	0.231722	0.121303	0.0512676	0.0554152	0.0692792	1.95411	0.0502336	0.0500338	0.198665	0.194119	0.0233723	0.40393	0.201965	0.0116528	0.985357	0.0282728	1.95371	0.045863	0.0553983	0.0937418	0.208224	0.0110718	0.19069	0.0953452	0.00554371	0.99383	0.0267984	1.8867	0.0006	0.11325	0.100881	0.580619
hooh	0.0174279	0.0174279	0.0159941	0.0159941	0.0143987	0.0143987	2.03307	5.92707	0.281146	0.0151884	0.0602095	0.00945731	0.0224635	0.0836164	0.177665	0.893861	0.955005	0.200988	0.0879435	0.0452248	0.0485151	0.0547661	1.93117	0.0663164	0.0675753	0.222149	0.196097	0.0246832	0.45231	0.226155	0.0123074	0.966763	0.0331582	1.94314	0.0615126	0.0591855	0.0888628	0.202063	0.00995728	0.181484	0.090742	0.0049864	0.98445	0.0307563	1.9971	0.0029	0.0029	0.00314576	0.0639717
hs	0.00999049	0.00999049	0.00844176	0.00844176	0.00564304	0.00564304	0.86675	1.04213	0.0605213	0.0244474	0.0559678	0.00584798	0.010531	0.0903588	0.15054	0.934056	0.95131	0.127497	0.0949666	0.0520126	0.0560882	0.0635761	1.95571	0.0281388	0.0396921	0.129515	0.197961	0.0152371	0.262844	0.131422	0.00757687	0.994712	0.0174745	1.9654	0.0250212	0.0309819	0.0973137	0.196825	0.011517	0.196957	0.0984784	0.00573883	0.997981	0.0130676	1.4999	0.0004	0.50015	0.25045	0.946633
ketene	0.0395609	0.0395609	0.0364126	0.0343872	0.0428124	0.0321844	1.83421	3.74357	0.155726	0.0389833	0.0957986	0.0173276	0.0473913	0.0914589	0.167292	0.85316	0.957414	0.272026	0.0830717	0.0441667	0.0484589	0.0733305	1.93617	0.0598401	0.0618344	0.306983	0.202243	0.0279076	0.62558	0.31279	0.0138997	0.968482	0.0299201	1.9616	0.0525945	0.0454972	0.0863194	0.245768	0.00780312	0.175958	0.0879791	0.003917	0.99376	0.0262973	1.9802	0.0198	0.0198	0.019604	0.19801
methanol	0.0150896	0.0150896	0.018187	0.018187	0.0229728	0.0229728	0.791779	1.62129	0.0790745	0.00798676	0.0261046	0.00783994	0.017482	0.0835535	0.134084	0.894378	0.981696	0.200082	0.0362692	0.0370093	0.0398077	0.024981	1.95639	0.0334992	0.0385558	0.2245	0.178248	0.0249444	0.454999	0.2275	0.0124173	0.993721	0.0167496	1.98361	0.0174941	0.0169406	0.0362456	0.121985	0.00993246	0.0728846	0.0364423	0.00496363	0.99962	0.00874705	1.9992	0.0007	0.00075	0.000799715	0.0349435
n-butane	0.0231413	0.0231413	0.0221976	0.0221976	0.0221924	0.0221924	0.727773	0.329036	0.030093	0.00783481	0.0185612	0.00638547	0.0122012	0.0901394	0.142282	0.797163	0.992517	0.36453	0.0149086	0.0332805	0.039255	0.00820107	1.94965	0.0296411	0.039998	0.483953	0.180258	0.0284678	0.981767	0.490883	0.0141516	0.984284	0.0148206	1.99526	0.0057732	0.00525649	0.0148735	0.0670414	0.00718215	0.0297971	0.0148986	0.00358881	0.999759	0.0028866	1.9999	0.0001	0.0001	0.000149992	0.0141418
n-pentane	0.0241488	0.0241488	0.0230486	0.0230486	0.0299371	0.0249356	0.759641	0.342779	0.0312021	0.00809305	0.0164355	0.00654873	0.0128177	0.0902166	0.143679	0.760609	0.994816	0.421473	0.0103411	0.0323164	0.0396239	0.00541358	1.94836	0.0309752	0.0413078	0.598117	0.180886	0.0284817	1.21349	0.606744	0.0141583	0.980671	0.0154876	1.99717	0.00390294	0.00336503	0.0102949	0.0561838	0.00673365	0.0206169	0.0103084	0.00336533	0.999758	0.00195147	1.9999	0.0002	0.00015	0.00029998	0.0156717
n2	0.0231372	0.0231372	0.00732801	0.00732801	0.012261	0.012261	3.35259	17.5119	0.320631	0.0205867	0.0721708	0.0117842	0.0245868	0.0977679	0.171433	0.895736	0.945333	0.197555	0.106164	0.0544683	0.0577097	0.101754	1.93329	0.0640119	0.0653621	0.213855	0.226318	0.0305507	0.438013	0.219006	0.0152311	0.951979	0.0320059	1.94984	0.0574631	0.0538117	0.111984	0.293382	0.0159993	0.229852	0.114926	0.00802535	0.982101	0.0287315	1.9999	0.0001	0.0001	0.000149992	0.0141418
n2h	0.0317245	0.0317245	0.0277004	0.0277004	0.0187963	0.0187963	3.34471	9.0292	0.326653	0.10179	0.126962	0.0271419	0.0735911	0.0947928	0.193327	0.877843	0.921381	0.229065	0.150613	0.0515772	0.0566364	0.0878311	1.94343	0.0599343	0.0604317	0.221539	0.213794	0.0295385	0.452829	0.226415	0.0147152	0.939144	0.0381254	1.93689	0.0700602	0.0739267	0.138801	0.248828	0.0185943	0.284045	0.142022	0.00931442	0.965583	0.0378492	1.9996	0.0568	0.05675	0.0539849	0.41326
n2h4	0.0190183	0.0190183	0.0155477	0.0155477	0.0191462	0.0191462	1.21637	2.46188	0.131212	0.00727827	0.0458062	0.00650468	0.0120827	0.0859075	0.141575	0.889059	0.977465	0.209565	0.0445522	0.0387171	0.0418466	0.0302075	1.95156	0.0379175	0.043179	0.237977	0.184257	0.0264419	0.482735	0.241368	0.0131618	0.992081	0.0189587	1.98304	0.0199393	0.0184479	0.045132	0.129631	0.0177255	0.0907775	0.0453888	0.00884964	0.999546	0.00996967	1.9987	0.0019	0.0016	0.00219845	0.048991
n2o	0.0530796	0.0457644	0.0537455	0.0407505	0.0345559	0.0345559	6.04195	11.8777	0.496565	0.0373516	0.0931471	0.020608	0.0504979	0.0925688	0.184213	0.845834	0.904013	0.284472	0.182461	0.0546652	0.0598473	0.100281	1.92986	0.0757173	0.072928	0.314528	0.221864	0.0285934	0.643992	0.321996	0.0142746	0.907821	0.0378587	1.93948	0.0829768	0.0717488	0.199998	0.277757	0.0182372	0.411693	0.205847	0.00918462	0.883346	0.0414884	1.9994	0.0006	0.0006	0.00119964	0.0346358
n2o4	0.0894298	0.0713173	0.0778209	0.0790161	0.0756452	0.0615771	7.88096	11.2284	0.600451	0.0643536	0.103023	0.020812	0.0689161	0.0901998	0.207835	0.7301	0.777658	0.466768	0.395038	0.0504603	0.0619704	0.100183	1.92645	0.0915977	0.0825741	0.629523	0.219504	0.0273706	1.28878	0.64439	0.0136773	0.752706	0.0457989	1.92204	0.119732	0.0988478	0.52561	0.270565	0.0229442	1.08506	0.542532	0.0115511	0.134228	0.0598659	1.967	0.042	0.0375	0.0436131	0.198769
nccn	0.0371542	0.0374803	0.0280423	0.0280423	0.0282652	0.0282652	3.33688	7.90346	0.265485	0.0201195	0.0700118	0.0144363	0.0272932	0.104074	0.19307	0.805984	0.873628	0.350238	0.236379	0.0532335	0.0609992	0.116959	1.91803	0.0806696	0.0813218	0.433888	0.235114	0.033376	0.89108	0.44554	0.0166239	0.817663	0.0403348	1.92668	0.0866938	0.0800049	0.273386	0.299046	0.0213368	0.563543	0.281772	0.0107029	0.867176	0.0433469	1.9978	0.0023	0.00225	0.00464492	0.0614608
nh	0.00993786	0.00993786	0.00884291	0.00884291	0.00497355	0.00497355	0.836309	2.64768	0.136396	0.0264283	0.0421876	0.00437066	0.00956268	0.0784216	0.139227	0.953756	0.979345	0.0903294	0.0408653	0.0377803	0.0393636	0.0370826	1.96839	0.0202405	0.0329059	0.0856981	0.169799	0.0214245	0.173413	0.0867067	0.0106655	0.997854	0.0142738	1.97402	0.0250501	0.0255166	0.0372373	0.162846	0.0155625	0.0752129	0.0376064	0.00777146	0.999335	0.0143997	1.9969	0.0001	0.0031	0.00309294	0.0865204
nh2	0.0105593	0.0105593	0.0114118	0.0114118	0.0102614	0.0102614	0.795687	2.11235	0.10599	0.0181648	0.0441572	0.00537366	0.00956304	0.0833208	0.135198	0.943654	0.979865	0.109499	0.0398482	0.0372551	0.0386709	0.0357962	1.96218	0.0255318	0.0342675	0.110343	0.175958	0.0245206	0.2235	0.11175	0.0122074	0.997099	0.0139015	1.98334	0.0159801	0.0163196	0.038925	0.145739	0.00870813	0.0783421	0.039171	0.00435148	0.999616	0.00815525	1.9777	0.0001	0.0223	0.0219027	0.277853
nh2cl	0.0165277	0.0165277	0.0212057	0.0212057	0.0187051	0.0187051	1.81397	3.19189	0.175902	0.0120702	0.0358951	0.00812987	0.0221847	0.0867876	0.159567	0.885262	0.974576	0.216295	0.0501903	0.0486353	0.0524943	0.0420155	1.94027	0.0550711	0.0574008	0.244179	0.198484	0.018783	0.496189	0.248095	0.00935168	0.98367	0.0275355	1.97186	0.0373371	0.0327383	0.050126	0.166867	0.00389079	0.101474	0.0507369	0.00194871	0.998553	0.0186685	1.9895	0.0109	0.0107	0.0108927	0.134728
nh2f	0.0166251	0.0166251	0.0158473	0.0158473	0.0150112	0.0150112	1.78494	4.86601	0.244594	0.0176596	0.0598925	0.010452	0.0328766	0.0799824	0.158768	0.901362	0.968704	0.187523	0.0615844	0.042042	0.0448043	0.0401298	1.94401	0.0538703	0.0549313	0.204313	0.186123	0.0227014	0.414918	0.207459	0.0113163	0.987498	0.0269351	1.96592	0.0379423	0.0360115	0.0612812	0.173055	0.00688294	0.124083	0.0620414	0.00344404	0.998158	0.0189711	1.9983	0.0015	0.0016	0.00169871	0.0510753
nh2oh	0.0170272	0.0170272	0.0186749	0.0186749	0.0152513	0.0152513	1.43954	3.64586	0.180573	0.0081961	0.0568811	0.00819434	0.0201589	0.0840232	0.153584	0.892978	0.923668	0.202571	0.14682	0.0405867	0.0436794	0.061196	1.94509	0.0488453	0.0518752	0.226817	0.187938	0.0252019	0.460514	0.230257	0.012554	0.988944	0.0244227	1.95323	0.0467552	0.0467611	0.159531	0.200608	0.0176723	0.323602	0.161801	0.00882636	0.993942	0.0233776	1.999	0.0007	0.00085	0.00119955	0.0358778
nh3	0.0120041	0.0120041	0.0126898	0.0126898	0.00843361	0.00843361	0.746039	1.70065	0.082393	0.00655766	0.0478833	0.00544216	0.00865832	0.0841722	0.127633	0.936654	0.956146	0.122662	0.0857655	0.035228	0.0365617	0.0529128	1.96217	0.0249986	0.0314168	0.129915	0.176675	0.0259831	0.263195	0.131598	0.0129331	0.996595	0.0124993	1.97147	0.0229969	0.0257644	0.0895503	0.187125	0.0180733	0.181059	0.0905294	0.00902159	0.998544	0.0114984	1.9991	0.0009	0.0009	0.000899595	0.0424169
no	0.0369591	0.0369591	0.0319149	0.0319149	0.0251903	0.0251903	4.90341	18.9064	0.476231	0.0706736	0.121194	0.0207128	0.0499738	0.0891096	0.191992	0.894778	0.936428	0.199131	0.122693	0.0545422	0.0604005	0.0812061	1.94645	0.0601236	0.057969	0.199499	0.212672	0.0265998	0.407556	0.203778	0.013267	0.95391	0.0374854	1.9372	0.0723237	0.0789953	0.124763	0.258504	0.0167275	0.255962	0.127981	0.00838732	0.960868	0.0389331	1.9999	0.5001	0.50005	0.25015	0.971458
no2	0.068351	0.0578144	0.065444	0.0612862	0.0494584	0.0494584	7.30109	12.2645	0.583958	0.0890231	0.101351	0.0248225	0.0655931	0.0869829	0.204458	0.843515	0.877578	0.288275	0.229491	0.0553379	0.0613703	0.0942287	1.94583	0.0771531	0.0679695	0.301189	0.21294	0.0261903	0.615308	0.307654	0.0130814	0.916337	0.0435459	1.92359	0.108785	0.109037	0.250636	0.261753	0.0221379	0.516345	0.258173	0.0111313	0.576872	0.0583527	1.9855	0.0234	0.0222	0.0391699	0.252831
o2	0.0235824	0.0235824	0.016856	0.016856	0.0154593	0.0154593	5.57997	20.598	0.604683	0.034472	0.107105	0.00588674	0.0128576	0.0754646	0.14745	0.905967	0.918994	0.17907	0.155166	0.0535449	0.0573659	0.0821082	1.95455	0.0422978	0.0536151	0.18658	0.200881	0.0233226	0.380094	0.190047	0.0116262	0.978037	0.0284554	1.9555	0.0445389	0.0677946	0.168272	0.235283	0.0213536	0.344252	0.172126	0.0106547	0.953898	0.0328661	1.9998	0	0.0003	0.00039992	0.0282814
o3	0.078974	0.0791008	0.116376	0.122883	0.0845433	0.0824563	16.9708	15.9489	1.08991	0.0759451	0.212809	0.0273528	0.0782548	0.0990796	0.278159	0.80795	0.813109	0.345769	0.334521	0.0608004	0.0679257	0.11904	1.86888	0.151628	0.141375	0.375441	0.245604	0.0312868	0.779202	0.389601	0.0156632	-0.553127	0.0758139	1.79576	0.236933	0.220586	0.367557	0.349231	0.0309071	0.790997	0.395498	0.0155986	-0.983997	0.118466	1.8828	0.2057	0.16145	0.190173	0.471513
oclo	0.0580997	0.048691	0.048127	0.0359944	0.0501795	0.0382534	20.5592	10.5305	1.08548	0.0616124	0.0695476	0.0232202	0.0656082	0.0836139	0.174031	0.836205	0.879643	0.300664	0.226027	0.0596851	0.0667056	0.0889687	1.93676	0.0598804	0.0674546	0.322306	0.211692	0.0195337	0.657295	0.328647	0.0097476	0.945048	0.0399775	1.94932	0.0614231	0.0764039	0.240459	0.247704	0.0147335	0.493139	0.24657	0.00738736	0.791598	0.0528709	1.9904	0.0026	0.0177	0.0287332	0.203751
ocs	0.0487701	0.0478618	0.0437632	0.0486517	0.04787	0.0379239	3.5518	7.04649	0.262063	0.0406162	0.069507	0.0201576	0.0521012	0.0925646	0.1645	0.844297	0.930763	0.287091	0.133472	0.0563925	0.0618759	0.095281	1.94066	0.0623594	0.0608502	0.321045	0.217702	0.021403	0.65518	0.32759	0.0106652	0.962426	0.0311797	1.96049	0.0634776	0.0514933	0.143505	0.26074	0.00960133	0.293465	0.146732	0.00483398	0.976372	0.0317388	1.9975	0.0025	0.0025	0.00499375	0.0706665
of	0.0368067	0.0368067	0.0276492	0.0276492	0.0227029	0.0227029	10.792	19.3544	1.11526	0.144141	0.114827	0.0294081	0.101923	0.0775851	0.185106	0.892699	0.938651	0.202568	0.118582	0.0526355	0.057206	0.0684039	1.95397	0.0523806	0.0501547	0.178925	0.194528	0.02105	0.364443	0.182222	0.0105071	0.969348	0.0348271	1.94605	0.0618697	0.064191	0.107439	0.222251	0.0127256	0.219198	0.109599	0.00637341	0.984484	0.0327729	1.4995	0.0011	0.50055	0.251049	0.931659
oh	0.00808677	0.00808677	0.00925885	0.00925885	0.0102606	0.0102606	0.657533	3.20767	0.134141	0.0140578	0.052888	0.00502308	0.0115569	0.0724664	0.12742	0.956041	0.977144	0.0859624	0.0451658	0.0373954	0.0394872	0.0408628	1.97022	0.0219704	0.0277416	0.0861055	0.166432	0.0191346	0.174043	0.0870216	0.00953826	0.998366	0.0137749	1.97491	0.0211794	0.0231336	0.0444998	0.163352	0.0140303	0.0897795	0.0448897	0.00700965	0.999382	0.012147	1.5001	0	0.4999	0.25	1
oxadiazole	0.0546219	0.043947	0.0494714	0.0361747	0.0366447	0.0367178	3.0896	5.04171	0.242318	0.0572318	0.100926	0.0178543	0.0658249	0.0937998	0.201594	0.769617	0.857794	0.407583	0.264041	0.0459654	0.0546768	0.0852885	1.91582	0.0896539	0.0869153	0.528357	0.213066	0.0293532	1.07979	0.539897	0.0146237	0.832943	0.044827	1.92311	0.102477	0.0896825	0.305826	0.241766	0.0169805	0.626514	0.313257	0.00851911	0.740967	0.0512387	1.9973	0.0058	0.00425	0.00578877	0.0743894
oxetane	0.025756	0.025756	0.0276805	0.0276805	0.0219168	0.0219168	1.08204	1.40729	0.077899	0.0157685	0.0276421	0.00958257	0.0261801	0.0883387	0.145899	0.813134	0.991146	0.338808	0.0176277	0.0372301	0.043102	0.0100902	1.94882	0.0382077	0.0446956	0.431524	0.186147	0.0269703	0.876022	0.438011	0.0134168	0.983668	0.0191039	1.99396	0.0072881	0.00666562	0.0175218	0.0823363	0.00626794	0.0351307	0.0175653	0.00313547	0.999762	0.00364405	1.9985	0.0007	0.0011	0.00154921	0.0385045
oxirane	0.0196151	0.0196151	0.0306956	0.0306956	0.0223752	0.0223752	1.22485	1.96655	0.102228	0.0188042	0.0462179	0.0107517	0.0257737	0.0880597	0.153276	0.853107	0.969422	0.272196	0.0602044	0.0395974	0.0439863	0.0344117	1.94421	0.0477945	0.0517925	0.321143	0.18883	0.0267619	0.652398	0.326199	0.0133188	0.984243	0.0238972	1.97704	0.024108	0.0235331	0.0603381	0.147817	0.00511467	0.121648	0.060824	0.00255996	0.99924	0.012054	1.9995	0.0002	0.00035	0.000449922	0.0225239
oxirene	0.028149	0.0301247	0.0233786	0.0233786	0.0248214	0.0248214	2.32719	4.01011	0.193766	0.0260196	0.104051	0.0130853	0.0351407	0.0975216	0.205448	0.84352	0.94672	0.288351	0.103348	0.0467905	0.0519133	0.0641104	1.91008	0.0733047	0.0816107	0.337561	0.216078	0.0306874	0.690653	0.345327	0.0152674	0.870331	0.0366524	1.93386	0.0675768	0.0668582	0.106015	0.246096	0.00968502	0.217263	0.108632	0.00484731	0.970239	0.0337884	1.9498	0.0492	0.0497	0.0489647	0.286908
p2	0.0298694	0.0298694	0.0338353	0.0338353	0.0265142	0.0265142	8.61092	10.356	0.381155	0.0305344	0.130362	0.0164433	0.0309897	0.125045	0.210949	0.841256	0.913486	0.291789	0.164545	0.0776707	0.0844032	0.122237	1.90314	0.090253	0.0935576	0.331699	0.274242	0.0221133	0.686391	0.343195	0.0109893	0.603864	0.0451265	1.92321	0.0854545	0.0811223	0.181534	0.329617	0.0121147	0.376668	0.188334	0.00607926	0.826187	0.0427272	1.9797	0.0283	0.0243	0.0558803	0.212677
p4	0.0348505	0.0344747	0.0244645	0.0244645	0.0205578	0.0205578	7.29875	2.59158	0.245393	0.0270292	0.0488937	0.0171926	0.0354014	0.111102	0.17803	0.758749	0.860978	0.424282	0.258689	0.0667735	0.0796382	0.107495	1.92512	0.0630427	0.06896	0.563483	0.248245	0.0187828	1.15611	0.578055	0.00932288	0.847423	0.0315214	1.95022	0.053663	0.0517221	0.304711	0.257662	0.0101154	0.621847	0.310923	0.00505531	0.977573	0.0268315	1.9934	0.0038	0.0052	0.0164643	0.0816868
pf3	0.0325509	0.0273677	0.0475367	0.0312222	0.039383	0.0293464	1.9392	7.23914	0.284559	0.0267886	0.0680906	0.0129438	0.0380982	0.0721783	0.169048	0.850681	0.955083	0.276302	0.0877563	0.0452855	0.0505778	0.0360055	1.94056	0.0405259	0.0499848	0.321635	0.180343	0.015316	0.65168	0.32584	0.0076384	0.987036	0.020263	1.95921	0.0274627	0.0341253	0.0882979	0.155661	0.00412022	0.178471	0.0892354	0.00205946	0.9978	0.0137314	1.999	0.0005	0.00075	0.000999625	0.037041
pf5	0.0285258	0.0319991	0.0353921	0.0362226	0.0452307	0.0316634	1.74552	5.75302	0.257706	0.0232455	0.0184735	0.010496	0.0352878	0.0663745	0.134381	0.811608	0.954827	0.341288	0.0883036	0.0407423	0.0476597	0.0323326	1.96556	0.0427222	0.0385808	0.434848	0.169677	0.0144949	0.879066	0.439533	0.00723595	0.992966	0.0213611	1.98952	0.0164857	0.0134838	0.0897871	0.121772	0.00292458	0.180374	0.090187	0.00146391	0.99929	0.00824283	2	0	0	0	0
ph3	0.0104384	0.0104384	0.0149604	0.0149604	0.0127974	0.0127974	0.743942	0.426541	0.0347588	0.0136763	0.0508366	0.0104824	0.0172512	0.100703	0.16346	0.913894	0.962238	0.164767	0.0740723	0.0439667	0.0458771	0.0541447	1.94161	0.0365666	0.0474763	0.175086	0.200347	0.019454	0.356306	0.178153	0.00966316	0.987176	0.0182833	1.96974	0.0203976	0.025328	0.0751317	0.17887	0.00840714	0.151694	0.075847	0.00419568	0.998926	0.0101988	1.9989	0.0005	0.0008	0.00109957	0.0353927
propane	0.0243961	0.0243961	0.0273251	0.0210734	0.0186582	0.0186582	0.678373	0.308192	0.0283587	0.00732063	0.0212979	0.0061324	0.011123	0.0900346	0.140314	0.837356	0.975072	0.298831	0.0492325	0.0340206	0.0385404	0.0246301	1.95141	0.0279433	0.0382655	0.369898	0.179295	0.0284537	0.750274	0.375137	0.0141449	0.987994	0.0139716	1.98525	0.0163483	0.0155515	0.0498312	0.116523	0.0147123	0.100179	0.0500897	0.00734555	0.999505	0.00817416	1.9999	0.0001	0.0001	9.9995e-05	0.0141418
propene	0.0253703	0.0253703	0.0267586	0.0267586	0.0232494	0.0232494	0.917644	0.872003	0.0491613	0.0207037	0.125281	0.00911365	0.0297548	0.095092	0.193616	0.836676	0.948914	0.299793	0.0990437	0.0365287	0.0411715	0.0389107	1.91812	0.0669293	0.0744038	0.364626	0.192746	0.0303855	0.742641	0.37132	0.0151046	0.928697	0.0334646	1.92617	0.0749864	0.0744089	0.100848	0.207221	0.0084194	0.207418	0.103709	0.00421107	0.944779	0.0374932	1.9976	0.0024	0.0024	0.00244712	0.0641351
propyne	0.0179028	0.0179028	0.0208465	0.0208465	0.0198257	0.0198257	1.24618	1.71471	0.0758465	0.0163779	0.0717433	0.0107139	0.0261653	0.0984429	0.17893	0.842122	0.976536	0.290769	0.0463038	0.0402123	0.0449469	0.0401333	1.92763	0.0583707	0.0653699	0.347587	0.204514	0.0315988	0.709388	0.354694	0.0157104	0.940363	0.0291853	1.97775	0.0238399	0.0230438	0.047128	0.186864	0.00428692	0.0953201	0.04766	0.0021451	0.999193	0.0119199	1.9993	0.0006	0.00065	0.00139956	0.0341169
pyrrole	0.0397469	0.0377743	0.0322623	0.0252848	0.0369582	0.0280414	1.58126	2.04726	0.0952463	0.0229611	0.0816812	0.0109601	0.0321544	0.0930079	0.182659	0.778493	0.858996	0.393896	0.262007	0.0387818	0.0462256	0.066781	1.92173	0.0691112	0.0736919	0.526025	0.198799	0.0292236	1.07177	0.535884	0.0145349	0.924151	0.0345556	1.92849	0.0716454	0.0715776	0.31111	0.21259	0.0170252	0.634478	0.317239	0.00851433	0.937851	0.0358227	1.9951	0.0037	0.0043	0.00578962	0.071443
s2	0.0341353	0.0341353	0.0207937	0.0207937	0.0230962	0.0230962	6.14958	8.62178	0.34757	0.0316823	0.0950213	0.00754121	0.0146913	0.092385	0.155029	0.874084	0.891534	0.23588	0.204856	0.0700395	0.0757155	0.0909092	1.94303	0.0453389	0.0556962	0.258077	0.225314	0.0161298	0.526681	0.26334	0.00801936	0.959155	0.0295413	1.94303	0.0417794	0.0710596	0.228166	0.247513	0.0144953	0.467379	0.233689	0.0072208	0.892051	0.0383421	1.9894	0.0044	0.0163	0.0261518	0.173885
s2o	0.0551065	0.0546514	0.0532253	0.0752672	0.0596702	0.0522255	8.29364	8.29091	0.528827	0.0622965	0.138362	0.023435	0.0643161	0.0976087	0.223683	0.81193	0.864012	0.340471	0.252567	0.0655899	0.0734984	0.0964506	1.90915	0.104372	0.097611	0.388396	0.234202	0.0194198	0.796531	0.398266	0.00968428	0.664656	0.0521861	1.89618	0.131548	0.117686	0.277961	0.274329	0.0139651	0.575208	0.287604	0.00701477	-0.00158591	0.0657739	1.8986	0.1471	0.12425	0.138808	0.403886
s3	0.0630646	0.0640056	0.0665883	0.0856535	0.0498232	0.0498232	10.2405	6.44096	0.492764	0.0560343	0.175192	0.0223819	0.0582339	0.106278	0.249371	0.788881	0.816795	0.377025	0.330387	0.0723523	0.0827146	0.106413	1.88609	0.125284	0.119598	0.451332	0.249609	0.0188055	0.929561	0.46478	0.00936961	0.0826148	0.0626422	1.84214	0.122994	0.140429	0.393108	0.287836	0.0162629	0.817038	0.408519	0.00816003	-0.622338	0.0614968	1.8306	0.3674	0.2684	0.320645	0.581528
s4-c2v	0.106837	0.128317	0.184509	0.217577	0.121887	0.151434	12.4313	4.82013	0.51838	0.0879115	0.212208	0.0220737	0.0903516	0.10855	0.283998	0.728897	0.709043	0.467522	0.488147	0.0700964	0.0848084	0.109793	1.86088	0.158268	0.148694	0.621843	0.255798	0.0194326	1.28574	0.642869	0.00968981	-0.670839	0.0791342	1.72056	0.3193	0.299367	0.671856	0.318794	0.0209812	1.45263	0.726317	0.0105558	-0.997973	0.15965	1.7173	0.4268	0.35475	0.361343	0.592466
sf6	0.0312399	0.0297713	0.0441558	0.0341941	0.0439455	0.0263443	3.17403	6.67161	0.40093	0.0202431	0.0280739	0.00969125	0.0279259	0.0675064	0.154396	0.777928	0.965754	0.394822	0.0673129	0.0409194	0.0495196	0.0266949	1.96048	0.0548367	0.0471777	0.535836	0.174138	0.0153096	1.08443	0.542216	0.00764477	0.986798	0.0274184	1.98933	0.0263419	0.0185062	0.067945	0.128116	0.00190439	0.136783	0.0683916	0.000954848	0.999215	0.013171	1.9999	0.0003	0.0002	0.00029997	0.0179305
si2h6	0.0166886	0.0166886	0.0290179	0.0186727	0.0264547	0.0216054	0.480272	-0.538438	-0.01441	0.020277	0.0359082	0.0120049	0.0229392	0.0989961	0.157047	0.861499	0.981268	0.257808	0.037109	0.0388359	0.042629	0.025741	1.94213	0.0296251	0.0437466	0.297703	0.187172	0.017512	0.604724	0.302362	0.00869357	0.984546	0.0148125	1.98633	0.00975211	0.0117106	0.0367354	0.114051	0.00220388	0.0737582	0.0368791	0.001102	0.999679	0.00487605	1.9992	0.0004	0.0006	0.00104974	0.0264121
sif	0.0267572	0.0267572	0.0240105	0.0240105	0.022771	0.022771	1.77934	8.1841	0.26503	0.0474409	0.109958	0.017282	0.0419804	0.0891185	0.220602	0.900376	0.964866	0.189132	0.068848	0.0519034	0.0569559	0.0427726	1.93221	0.0395445	0.0564899	0.189134	0.203659	0.0164465	0.38556	0.19278	0.00817122	0.918552	0.0264233	1.96217	0.0340346	0.0367641	0.0672025	0.181955	0.00593601	0.136044	0.0680221	0.00296521	0.9981	0.0172186	1.9977	0.5008	0.50115	0.252496	0.888637
sif4	0.0261985	0.0261985	0.035274	0.0286279	0.0317452	0.0278096	1.02074	5.24185	0.183268	0.0217321	0.015322	0.0111446	0.0308582	0.0662997	0.120225	0.843613	0.977786	0.288315	0.0439332	0.0408115	0.0462561	0.0214993	1.97123	0.0346442	0.0317077	0.346625	0.167658	0.013865	0.700345	0.350173	0.00692015	0.995234	0.0173221	1.99568	0.0112437	0.00778233	0.0424984	0.0939918	0.00168918	0.0852139	0.042607	0.00084523	0.999621	0.00562187	2	0	0	0	0
sih	0.0156967	0.0156967	0.0179305	0.0179305	0.0123252	0.0123252	0.626248	0.399914	0.0314122	0.0357165	0.0943586	0.011332	0.0218691	0.121684	0.228337	0.922329	0.959671	0.149167	0.0788845	0.054078	0.0587096	0.0663414	1.92899	0.0399013	0.0613921	0.147108	0.230575	0.0196144	0.301703	0.150851	0.00970455	0.870907	0.0269933	1.94063	0.0410605	0.0502463	0.0783595	0.228683	0.0172886	0.159742	0.0798709	0.00856737	0.990312	0.0206013	1.9696	0.5152	0.5152	0.278423	0.768073
sih3f	0.0158006	0.0158006	0.0222607	0.0222607	0.0255482	0.0255482	0.507728	0.851129	0.0531886	0.0203061	0.0269023	0.0109471	0.0231784	0.0800122	0.138634	0.903367	0.982833	0.183919	0.0340372	0.0373768	0.039807	0.0219224	1.95932	0.0279446	0.0343113	0.200318	0.170943	0.0154091	0.405422	0.202711	0.00767109	0.995351	0.0139723	1.99157	0.0110018	0.009718	0.0331983	0.108008	0.00263443	0.0666331	0.0333165	0.00131771	0.999698	0.00550089	1.9998	0.0003	0.00025	0.000349957	0.0217058
sih4	0.00940273	0.00940273	0.0156153	0.0156153	0.012282	0.012282	0.276716	-0.575529	-0.0188744	0.011531	0.0281781	0.0101845	0.0160802	0.0966424	0.141611	0.921979	0.988389	0.149948	0.0230853	0.0359374	0.0372591	0.0228724	1.95652	0.023653	0.0335673	0.158654	0.178504	0.0176283	0.321784	0.160892	0.00875513	0.994104	0.0118265	1.99328	0.00614967	0.00643512	0.0226961	0.107316	0.0059788	0.045528	0.022764	0.00298549	0.999802	0.00307484	2	0	0	0	0
silole	0.0407741	0.0412041	0.0377831	0.0344095	0.0389949	0.0294625	1.38418	0.986505	0.0626332	0.025969	0.0892686	0.0122529	0.0312392	0.0990778	0.207116	0.761298	0.807329	0.420355	0.348057	0.0392886	0.0475196	0.0694891	1.90551	0.0812248	0.0878556	0.574125	0.203837	0.0260966	1.17213	0.586066	0.0129675	0.804145	0.0406124	1.89508	0.0980483	0.101483	0.435512	0.22311	0.0200352	0.891814	0.445907	0.00998456	0.601398	0.0490241	1.9639	0.037	0.03655	0.0364319	0.232355
sio	0.0517541	0.0530946	0.0461359	0.0461359	0.0584531	0.0347153	3.85719	14.5221	0.334301	0.0581564	0.0690617	0.0307668	0.0662992	0.105159	0.194602	0.871836	0.93608	0.239762	0.123585	0.0631777	0.0656816	0.0986309	1.92297	0.0615534	0.0692912	0.236023	0.234359	0.0214566	0.483657	0.241829	0.0106761	0.939467	0.0307767	1.958	0.0578988	0.0499471	0.123936	0.277256	0.0111095	0.253709	0.126854	0.00557227	0.984958	0.0289494	1.9912	0.0067	0.00775	0.0133555	0.107043
so	0.0331789	0.0331789	0.0207928	0.0207928	0.0193757	0.0193757	5.69248	14.6378	0.488854	0.0513714	0.0904894	0.017878	0.0391437	0.0840606	0.150608	0.887499	0.900106	0.212256	0.189613	0.0612318	0.0658144	0.0878132	1.95008	0.0422403	0.0531167	0.214879	0.210353	0.0179066	0.437738	0.218869	0.00891803	0.977807	0.0279348	1.95171	0.0476644	0.0666345	0.201765	0.241988	0.0169672	0.412691	0.206345	0.00846433	0.947923	0.0343087	1.9984	0.0025	0.00255	0.00588994	0.0788416
so2	0.0512744	0.0512744	0.0498713	0.0444792	0.040967	0.0407849	5.98811	9.38336	0.498047	0.059385	0.108009	0.0217304	0.0609294	0.0885447	0.201535	0.839201	0.928314	0.295593	0.137812	0.0582469	0.0641714	0.0920839	1.9297	0.0874982	0.0788988	0.325864	0.216528	0.0203665	0.665636	0.332818	0.010168	0.894971	0.0437491	1.93977	0.0922638	0.0762446	0.139771	0.261611	0.00876728	0.287119	0.14356	0.00441885	0.875272	0.0461319	1.9777	0.0274	0.02485	0.0270835	0.187539
so3	0.0415281	0.0509205	0.033183	0.0417993	0.0314367	0.0347632	5.66171	6.03882	0.489691	0.060272	0.0651217	0.0182312	0.0609607	0.0829576	0.180727	0.817061	0.90045	0.332353	0.189048	0.0528372	0.0601239	0.078877	1.94964	0.0744698	0.0624158	0.393485	0.205458	0.0196743	0.801163	0.400581	0.00982291	0.95686	0.0372349	1.95915	0.0875609	0.0642063	0.203702	0.229498	0.0101954	0.415852	0.207926	0.00513305	0.911851	0.0437805	1.993	0.0038	0.0054	0.00753069	0.083806
ssh	0.0289405	0.0289405	0.029708	0.0242659	0.0159647	0.0159647	2.73421	3.52956	0.19612	0.120397	0.0571732	0.0257319	0.0851334	0.0944824	0.158486	0.858867	0.948838	0.262159	0.0995985	0.0627645	0.0695549	0.0651364	1.94385	0.0481567	0.05531	0.269314	0.215617	0.0163221	0.548386	0.274193	0.00811567	0.978388	0.0249572	1.96955	0.0340916	0.0391345	0.0870375	0.189374	0.00531182	0.176219	0.0881093	0.00265705	0.997796	0.0179226	1.8261	0.0065	0.17415	0.151425	0.582603
t-butadiene	0.0354239	0.0330961	0.0190814	0.0190814	0.0307411	0.0284529	1.19024	1.26884	0.0679057	0.0270556	0.121297	0.0107234	0.0327629	0.0984717	0.211838	0.795087	0.872453	0.367649	0.238265	0.0384928	0.0449953	0.0651308	1.90343	0.0830288	0.0897977	0.474764	0.202605	0.031651	0.969889	0.484945	0.0157326	0.785801	0.0415144	1.90647	0.0944518	0.0939926	0.27383	0.221005	0.0180239	0.561371	0.280685	0.00900658	0.761428	0.0472259	1.9837	0.0163	0.0163	0.0162672	0.167738
t-hcoh	0.0253314	0.0253314	0.0264094	0.0264094	0.0240186	0.0240186	1.55465	3.9151	0.164005	0.0589225	0.0771523	0.0192658	0.0617143	0.0912308	0.169637	0.888086	0.957209	0.211235	0.0836866	0.0445024	0.0473252	0.0533497	1.93966	0.0553834	0.0578595	0.222225	0.199412	0.0277781	0.452238	0.226119	0.013831	0.982518	0.0276917	1.97006	0.0412891	0.0356134	0.081158	0.187922	0.0102477	0.164322	0.082161	0.00513353	0.99774	0.0206446	1.9129	0.087	0.08705	0.0833111	0.401362
t-hono	0.0491245	0.0434861	0.0477226	0.0435525	0.0364816	0.0386197	4.08359	8.44708	0.42688	0.0501308	0.0860663	0.021296	0.0623046	0.088636	0.195792	0.84137	0.893428	0.292002	0.201632	0.0509158	0.0561803	0.0801689	1.92788	0.0814257	0.0767719	0.321838	0.210988	0.0268198	0.65727	0.328635	0.0133857	0.91898	0.0407128	1.93752	0.085797	0.074137	0.216135	0.239659	0.0186557	0.442379	0.22119	0.00936592	0.913465	0.0428985	1.9594	0.041	0.0408	0.0401676	0.270609
t-hooo	0.0787927	0.0698023	0.0766205	0.0766205	0.0689037	0.0717849	6.09106	10.2026	0.642966	0.194451	0.124463	0.0424043	0.146575	0.0910729	0.241839	0.786674	0.817213	0.379965	0.33026	0.0580021	0.066668	0.117109	1.92563	0.0839927	0.0816095	0.345626	0.220326	0.0276501	0.709569	0.354785	0.0138112	0.531569	0.0553739	1.89878	0.147312	0.140989	0.258203	0.293312	0.0209977	0.538676	0.269338	0.0105861	-0.412114	0.0754929	1.976	0.0259	0.03115	0.0604426	0.286862
t-n2h2	0.0188686	0.0188686	0.0158068	0.0158068	0.0148989	0.0148989	2.55187	5.75874	0.249687	0.0284875	0.152438	0.011243	0.0315319	0.0969943	0.201409	0.881094	0.950425	0.223239	0.0957434	0.0462959	0.0498005	0.0562122	1.91357	0.0829787	0.0847035	0.247794	0.214679	0.0309743	0.507192	0.253596	0.0154296	0.874537	0.0414893	1.92702	0.0797978	0.076388	0.0979785	0.264428	0.0122743	0.202156	0.101078	0.00615322	0.932728	0.0398989	1.9434	0.0566	0.0566	0.0549982	0.331657
tetrahedrane	0.0200017	0.0200017	0.0157062	0.0157062	0.0143202	0.0143202	1.54362	1.39066	0.089532	0.00971352	0.0423104	0.00824173	0.0178703	0.0952949	0.163139	0.816844	0.951245	0.332757	0.0951166	0.0403162	0.0462993	0.0458702	1.93705	0.0415701	0.0522588	0.420338	0.199479	0.0300241	0.855703	0.427852	0.0149219	0.967757	0.020785	1.97794	0.0223688	0.0222159	0.0994894	0.161321	0.00725055	0.200597	0.100298	0.00362733	0.998895	0.0111844	1.9993	0.0004	0.00055	0.00144961	0.0314864
thiophene	0.0456612	0.0403435	0.0463455	0.031818	0.0346126	0.0280991	1.79898	1.91158	0.0913357	0.0315536	0.090729	0.0124896	0.0372562	0.0963008	0.190665	0.764832	0.809474	0.414967	0.344575	0.0428167	0.0515464	0.0774344	1.91569	0.0754449	0.0798751	0.562457	0.208391	0.0255662	1.14782	0.573911	0.0127114	0.884199	0.0377225	1.90767	0.093661	0.0929974	0.43755	0.231593	0.0197335	0.895349	0.447674	0.00984384	0.762242	0.0468305	1.9924	0.01	0.0088	0.0107079	0.10825
trans-c2f2cl2	0.0323729	0.0394966	0.0346561	0.042453	0.0338966	0.0339229	2.63873	5.67934	0.236871	0.0371433	0.103918	0.0115343	0.0403684	0.0819719	0.193725	0.762644	0.862629	0.418294	0.255822	0.0480185	0.0583032	0.0649627	1.91977	0.0732105	0.0767213	0.573245	0.199459	0.0179139	1.16591	0.582956	0.00892398	0.921374	0.0366052	1.92171	0.0779769	0.0781358	0.299725	0.202543	0.00916327	0.610123	0.305061	0.00458611	0.924296	0.0389884	1.992	0.0042	0.0061	0.00807615	0.0956104
[truncated: 6 more columns]

## Sheet: Table S3. Pearson
	%TAE(T)	B1	A25	max|t1|	max|t2|	T1	D1	T2	D2	C0^2(CCSD)	C0^2(DMRG)	MR(CCSD)	MR(DMRG)	Zs(1)(CCSD-CI)	Zs(1)(CCSD-RDM)	Zs(1)(DMRG)	HOMO(CCSD-NO)	LUMO(CCSD-NO)	M(CCSD-NO)	Ind(CCSD-NO)	rnd(CCSD-NO)	Theta(CCSD-NO)	FOD(CCSD-NO)	EEN(CCSD-NO)	V(CCSD-NO)	MRI(CCSD-NO)	NON(CCSD-NO)	HOMO(DMRG-NO)	LUMO(DMRG-NO)	M(DMRG-NO)	Ind(DMRG-NO)	rnd(DMRG-NO)	Theta(DMRG-NO)	FOD(DMRG-NO)	EEN(DMRG-NO)	V(DMRG-NO)	MRI(DMRG-NO)	NON(DMRG-NO)	HOMO(FT-TPSS)	LUMO(FT-TPSS)	M(FT-TPSS)	Ind(FT-TPSS)	rnd(FT-TPSS)	Theta(FT-TPSS)	FOD(FT-TPSS)	EEN(FT-TPSS)	V(FT-TPSS)	MRI(FT-TPSS)	NON(FT-TPSS)
%TAE(T)	1	0.652011	0.877851	0.442672	0.433683	0.548082	0.534345	0.177945	0.495897	-0.360789	-0.610445	0.358874	0.605815	0.636718	0.658639	0.597356	-0.38443	0.570218	0.513763	0.218741	0.480824	0.0906205	0.230264	0.230264	0.0933572	-0.504723	0.62964	-0.520404	0.603237	0.585861	0.56885	0.539362	0.385012	0.577614	0.577614	0.388022	-0.535569	0.634478	-0.272074	0.301718	0.269779	0.398927	0.315552	0.254579	0.324323	0.324327	0.26592	-0.321557	0.225362
B1	0.652011	1	0.83899	0.529346	0.522263	0.645225	0.588137	0.18969	0.477724	-0.14587	-0.425089	0.146486	0.416058	0.685279	0.648264	0.642467	-0.406164	0.60568	0.517552	-0.00775396	0.543497	0.228462	0.00700673	0.00700673	0.232981	-0.422618	0.628886	-0.488048	0.557308	0.545514	0.352827	0.613127	0.45328	0.372831	0.372831	0.456541	-0.401958	0.571704	-0.305734	0.392931	0.365946	0.439233	0.369488	0.367548	0.414745	0.41477	0.384422	-0.310757	0.327554
A25	0.877851	0.83899	1	0.46946	0.481503	0.548619	0.552801	0.142485	0.512263	-0.279643	-0.546525	0.277742	0.538072	0.625397	0.632023	0.586056	-0.429672	0.650974	0.551352	0.133416	0.48735	0.14825	0.14784	0.14784	0.152492	-0.4835	0.676845	-0.534995	0.619876	0.595472	0.490231	0.549305	0.419447	0.506686	0.506686	0.422849	-0.503902	0.637347	-0.317713	0.348629	0.316086	0.422333	0.342171	0.308362	0.372068	0.372071	0.325526	-0.294407	0.26529
max|t1|	0.442672	0.529346	0.46946	1	0.414509	0.898118	0.935644	0.17892	0.430362	-0.215958	-0.496744	0.216307	0.490603	0.519444	0.514351	0.547386	-0.205046	0.361098	0.312874	-0.011326	0.359929	0.191302	-0.00282293	-0.00282293	0.194177	-0.356323	0.477146	-0.438187	0.502205	0.511469	0.356461	0.44263	0.391959	0.367037	0.367037	0.395317	-0.46271	0.53026	-0.377536	0.245714	0.370758	0.445354	0.486387	0.314554	0.405457	0.405473	0.315938	-0.440442	0.373854
max|t2|	0.433683	0.522263	0.481503	0.414509	1	0.526963	0.453112	0.625629	0.891758	-0.178555	-0.589441	0.174516	0.575813	0.562307	0.537479	0.638798	-0.809647	0.797334	0.856725	0.0350951	0.751057	0.569699	0.0555685	0.0555685	0.570689	-0.739844	0.865453	-0.867152	0.844825	0.863855	0.536533	0.788864	0.685731	0.561439	0.561439	0.687111	-0.681496	0.842752	-0.362696	0.612098	0.471491	0.626184	0.505383	0.554011	0.535429	0.535456	0.56465	-0.440228	0.37519
T1	0.548082	0.645225	0.548619	0.898118	0.526963	1	0.952437	0.395337	0.590141	-0.274504	-0.582429	0.276585	0.572082	0.664146	0.640729	0.703885	-0.421149	0.548865	0.519288	0.0367456	0.596335	0.354832	0.0506786	0.0506786	0.357668	-0.527909	0.63507	-0.582356	0.638302	0.638799	0.450494	0.632078	0.548611	0.467992	0.467992	0.551679	-0.565404	0.652003	-0.377553	0.384027	0.400265	0.526482	0.469919	0.427288	0.460497	0.460511	0.438382	-0.43659	0.365366
D1	0.534345	0.588137	0.552801	0.935644	0.453112	0.952437	1	0.208716	0.502165	-0.347969	-0.579779	0.350652	0.571768	0.581229	0.586833	0.601499	-0.322097	0.517792	0.433889	0.117506	0.441148	0.218787	0.127542	0.127542	0.222302	-0.445091	0.582528	-0.508046	0.598672	0.579328	0.451888	0.509355	0.412146	0.463518	0.463518	0.415821	-0.529372	0.608862	-0.346539	0.293014	0.325687	0.440547	0.421217	0.304104	0.374436	0.374447	0.311511	-0.382911	0.294307
T2	0.177945	0.18969	0.142485	0.17892	0.625629	0.395337	0.208716	1	0.758294	-0.100598	-0.445988	0.0940276	0.431463	0.467752	0.423518	0.577705	-0.798443	0.549741	0.740155	0.00887956	0.871652	0.755643	0.0306637	0.0306637	0.752612	-0.703204	0.606314	-0.718872	0.58446	0.651069	0.408275	0.700813	0.77229	0.434997	0.434997	0.770116	-0.548867	0.576873	-0.347135	0.578862	0.446804	0.604162	0.41595	0.655691	0.52086	0.520874	0.670704	-0.405185	0.350721
D2	0.495897	0.477724	0.512263	0.430362	0.891758	0.590141	0.502165	0.758294	1	-0.337959	-0.700196	0.332869	0.686916	0.611474	0.613531	0.691643	-0.912076	0.82836	0.930852	0.184981	0.860924	0.60518	0.206912	0.206912	0.604864	-0.839583	0.901998	-0.919673	0.874004	0.902485	0.645688	0.827825	0.742266	0.669379	0.669379	0.742829	-0.778033	0.867866	-0.368689	0.642056	0.488709	0.66695	0.521106	0.592428	0.563261	0.563273	0.605004	-0.479871	0.386758
C0^2(CCSD)	-0.360789	-0.14587	-0.279643	-0.215958	-0.178555	-0.274504	-0.347969	-0.100598	-0.337959	1	0.602304	-0.99913	-0.603418	-0.275428	-0.458712	-0.24029	0.370935	-0.508433	-0.427872	-0.963703	-0.283139	-0.0715158	-0.966954	-0.966954	-0.0733246	0.308091	-0.472623	0.347626	-0.444716	-0.387988	-0.620639	-0.167234	-0.0960169	-0.614625	-0.614625	-0.0978714	0.374666	-0.436232	-0.0242475	-0.0807256	0.0752739	-0.0615578	0.0728903	0.0701173	0.0221558	0.0221613	0.0507504	-0.00450711	0.125459
C0^2(DMRG)	-0.610445	-0.425089	-0.546525	-0.496744	-0.589441	-0.582429	-0.579779	-0.445988	-0.700196	0.602304	1	-0.594049	-0.998444	-0.525365	-0.597973	-0.75503	0.627979	-0.735388	-0.709666	-0.452829	-0.606831	-0.387321	-0.468438	-0.468438	-0.38954	0.67983	-0.779023	0.811052	-0.856111	-0.845332	-0.979901	-0.687164	-0.679949	-0.982979	-0.982979	-0.683406	0.779986	-0.866345	0.27358	-0.409426	-0.281185	-0.474268	-0.326238	-0.323293	-0.360606	-0.360623	-0.340179	0.351339	-0.202958
MR(CCSD)	0.358874	0.146486	0.277742	0.216307	0.174516	0.276585	0.350652	0.0940276	0.332869	-0.99913	-0.594049	1	0.596042	0.275371	0.456924	0.239351	-0.3663	0.506721	0.423765	0.960593	0.27917	0.0687707	0.963602	0.963602	0.0706262	-0.296759	0.469559	-0.338062	0.437413	0.379517	0.612001	0.166273	0.0849846	0.60555	0.60555	0.0868584	-0.363884	0.429328	0.0330702	0.0697685	-0.0861712	0.0498938	-0.0809549	-0.0823376	-0.0338455	-0.0338501	-0.0629295	0.0132576	-0.13517
MR(DMRG)	0.605815	0.416058	0.538072	0.490603	0.575813	0.572082	0.571768	0.431463	0.686916	-0.603418	-0.998444	0.596042	1	0.516592	0.589971	0.759263	-0.612093	0.721882	0.693621	0.456898	0.593164	0.375537	0.471798	0.471798	0.377744	-0.65058	0.764621	-0.790961	0.838336	0.826879	0.980864	0.685976	0.667045	0.981555	0.981555	0.670563	-0.756814	0.849849	-0.260761	0.384402	0.264866	0.451829	0.317984	0.302895	0.340716	0.340733	0.318521	-0.338572	0.190853
Zs(1)(CCSD-CI)	0.636718	0.685279	0.625397	0.519444	0.562307	0.664146	0.581229	0.467752	0.611474	-0.275428	-0.525365	0.275371	0.516592	1	0.976412	0.755528	-0.536876	0.64403	0.619446	0.116566	0.796154	0.114461	0.132568	0.132568	0.11544	-0.552513	0.682831	-0.583315	0.622197	0.623909	0.464169	0.704445	0.435456	0.481981	0.481981	0.437204	-0.530162	0.637837	-0.367552	0.451356	0.413742	0.555932	0.460066	0.402995	0.478515	0.478519	0.414574	-0.425921	0.354391
Zs(1)(CCSD-RDM)	0.658639	0.648264	0.632023	0.514351	0.537479	0.640729	0.586833	0.423518	0.613531	-0.458712	-0.597973	0.456924	0.589971	0.976412	1	0.725869	-0.541152	0.675511	0.633985	0.3117	0.769739	0.0815987	0.326557	0.326557	0.0828163	-0.553986	0.709656	-0.591263	0.649946	0.639716	0.548853	0.658089	0.396752	0.563385	0.563385	0.398752	-0.555151	0.663705	-0.335079	0.436261	0.38308	0.531385	0.424448	0.357432	0.44994	0.449938	0.370369	-0.407693	0.325604
Zs(1)(DMRG)	0.597356	0.642467	0.586056	0.547386	0.638798	0.703885	0.601499	0.577705	0.691643	-0.24029	-0.75503	0.239351	0.759263	0.755528	0.725869	1	-0.592723	0.701384	0.682803	0.0592793	0.781954	0.464314	0.0775525	0.0775525	0.466799	-0.590346	0.757918	-0.720327	0.763904	0.763135	0.696166	0.929752	0.709419	0.706142	0.706142	0.712989	-0.620706	0.78031	-0.346648	0.403678	0.366642	0.513351	0.423843	0.422582	0.432558	0.432579	0.434324	-0.383863	0.309263
HOMO(CCSD-NO)	-0.38443	-0.406164	-0.429672	-0.205046	-0.809647	-0.421149	-0.322097	-0.798443	-0.912076	0.370935	0.627979	-0.3663	-0.612093	-0.536876	-0.541152	-0.592723	1	-0.86818	-0.957105	-0.275302	-0.868117	-0.652614	-0.298047	-0.298047	-0.652304	0.823674	-0.847567	0.873385	-0.801277	-0.822415	-0.610545	-0.756572	-0.708948	-0.636313	-0.636313	-0.708785	0.691263	-0.783505	0.342922	-0.59274	-0.374462	-0.580333	-0.37156	-0.529581	-0.460563	-0.460575	-0.553372	0.356373	-0.237007
LUMO(CCSD-NO)	0.570218	0.60568	0.650974	0.361098	0.797334	0.548865	0.517792	0.549741	0.82836	-0.508433	-0.735388	0.506721	0.721882	0.64403	0.675511	0.701384	-0.86818	1	0.929406	0.3807	0.784986	0.504521	0.401528	0.401528	0.507935	-0.755774	0.949149	-0.850937	0.903347	0.863889	0.714511	0.773125	0.62499	0.736183	0.736183	0.627939	-0.719355	0.886684	-0.328081	0.548327	0.326764	0.539923	0.350366	0.409803	0.41343	0.41344	0.436195	-0.327362	0.194488
M(CCSD-NO)	0.513763	0.517552	0.551352	0.312874	0.856725	0.519288	0.433889	0.740155	0.930852	-0.427872	-0.709666	0.423765	0.693621	0.619446	0.633985	0.682803	-0.957105	0.929406	1	0.304282	0.881692	0.643086	0.328098	0.328098	0.643684	-0.854957	0.952198	-0.922307	0.897815	0.907296	0.6825	0.807708	0.749972	0.709548	0.709548	0.750373	-0.753806	0.885486	-0.357566	0.615015	0.407317	0.621242	0.403631	0.551402	0.496602	0.49662	0.577242	-0.388782	0.279309
Ind(CCSD-NO)	0.218741	-0.00775396	0.133416	-0.011326	0.0350951	0.0367456	0.117506	0.00887956	0.184981	-0.963703	-0.452829	0.960593	0.456898	0.116566	0.3117	0.0592793	-0.275302	0.3807	0.304282	1	0.146277	-0.0180243	0.99963	0.99963	-0.0169708	-0.169689	0.311611	-0.191254	0.274322	0.214996	0.51193	0.00107601	-0.0449643	0.500937	0.500937	-0.0440155	-0.210566	0.25953	0.101605	-0.00597211	-0.16106	-0.0620792	-0.180886	-0.167677	-0.126123	-0.126134	-0.151152	0.108731	-0.206372
rnd(CCSD-NO)	0.480824	0.543497	0.48735	0.359929	0.751057	0.596335	0.441148	0.871652	0.860924	-0.283139	-0.606831	0.27917	0.593164	0.796154	0.769739	0.781954	-0.868117	0.784986	0.881692	0.146277	1	0.619104	0.169839	0.169839	0.618401	-0.781624	0.82728	-0.81715	0.761557	0.795799	0.559108	0.859623	0.76473	0.586256	0.586256	0.764521	-0.659956	0.760282	-0.392924	0.612456	0.474107	0.66029	0.473596	0.63289	0.559768	0.559778	0.652258	-0.44474	0.371122
Theta(CCSD-NO)	0.0906205	0.228462	0.14825	0.191302	0.569699	0.354832	0.218787	0.755643	0.60518	-0.0715158	-0.387321	0.0687707	0.375537	0.114461	0.0815987	0.464314	-0.652614	0.504521	0.643086	-0.0180243	0.619104	1	0.00136748	0.00136748	0.999953	-0.567561	0.561218	-0.627033	0.535216	0.582238	0.340308	0.599399	0.819578	0.365609	0.365609	0.818638	-0.446764	0.528554	-0.259303	0.456454	0.325785	0.452248	0.2875	0.602924	0.388322	0.388344	0.621777	-0.271024	0.246475
FOD(CCSD-NO)	0.230264	0.00700673	0.14784	-0.00282293	0.0555685	0.0506786	0.127542	0.0306637	0.206912	-0.966954	-0.468438	0.963602	0.471798	0.132568	0.326557	0.0775525	-0.298047	0.401528	0.328098	0.99963	0.169839	0.00136748	1	1	0.00243171	-0.192553	0.334088	-0.214641	0.296039	0.237712	0.526184	0.0219315	-0.0220128	0.516232	0.516232	-0.0210709	-0.229713	0.281059	0.0900436	0.0124416	-0.147064	-0.0432156	-0.168677	-0.149002	-0.109626	-0.109636	-0.131667	0.0970526	-0.195387
EEN(CCSD-NO)	0.230264	0.00700673	0.14784	-0.00282293	0.0555685	0.0506786	0.127542	0.0306637	0.206912	-0.966954	-0.468438	0.963602	0.471798	0.132568	0.326557	0.0775525	-0.298047	0.401528	0.328098	0.99963	0.169839	0.00136748	1	1	0.00243171	-0.192553	0.334088	-0.214641	0.296039	0.237712	0.526184	0.0219315	-0.0220128	0.516232	0.516232	-0.0210709	-0.229713	0.281059	0.0900436	0.0124416	-0.147064	-0.0432156	-0.168677	-0.149002	-0.109626	-0.109636	-0.131667	0.0970526	-0.195387
V(CCSD-NO)	0.0933572	0.232981	0.152492	0.194177	0.570689	0.357668	0.222302	0.752612	0.604864	-0.0733246	-0.38954	0.0706262	0.377744	0.11544	0.0828163	0.466799	-0.652304	0.507935	0.643684	-0.0169708	0.618401	0.999953	0.00243171	0.00243171	1	-0.567024	0.563604	-0.62765	0.537654	0.583677	0.342254	0.600872	0.819475	0.367554	0.367554	0.818612	-0.447526	0.531007	-0.25935	0.456503	0.325269	0.451953	0.287337	0.60151	0.387959	0.387981	0.620522	-0.270539	0.245876
MRI(CCSD-NO)	-0.504723	-0.422618	-0.4835	-0.356323	-0.739844	-0.527909	-0.445091	-0.703204	-0.839583	0.308091	0.67983	-0.296759	-0.65058	-0.552513	-0.553986	-0.590346	0.823674	-0.755774	-0.854957	-0.169689	-0.781624	-0.567561	-0.192553	-0.192553	-0.567024	1	-0.815414	0.919125	-0.864415	-0.893882	-0.626365	-0.679049	-0.759962	-0.660283	-0.660283	-0.759975	0.912364	-0.851877	0.392021	-0.645649	-0.450506	-0.675341	-0.405769	-0.589586	-0.549165	-0.549173	-0.611012	0.459033	-0.325937
NON(CCSD-NO)	0.62964	0.628886	0.676845	0.477146	0.865453	0.63507	0.582528	0.606314	0.901998	-0.472623	-0.779023	0.469559	0.764621	0.682831	0.709656	0.757918	-0.847567	0.949149	0.952198	0.311611	0.82728	0.561218	0.334088	0.334088	0.563604	-0.815414	1	-0.918065	0.953749	0.944062	0.731656	0.82303	0.722979	0.756318	0.756318	0.725139	-0.789526	0.952099	-0.363582	0.598472	0.424282	0.626375	0.443302	0.515921	0.510143	0.510156	0.539261	-0.417263	0.316191
HOMO(DMRG-NO)	-0.520404	-0.488048	-0.534995	-0.438187	-0.867152	-0.582356	-0.508046	-0.718872	-0.919673	0.347626	0.811052	-0.338062	-0.790961	-0.583315	-0.591263	-0.720327	0.873385	-0.850937	-0.922307	-0.191254	-0.81715	-0.627033	-0.214641	-0.214641	-0.62765	0.919125	-0.918065	1	-0.962258	-0.986831	-0.761454	-0.80908	-0.836837	-0.789144	-0.789144	-0.837986	0.879613	-0.957926	0.412043	-0.656365	-0.481765	-0.698267	-0.476852	-0.60078	-0.576401	-0.576418	-0.621776	0.48935	-0.366148
LUMO(DMRG-NO)	0.603237	0.557308	0.619876	0.502205	0.844825	0.638302	0.598672	0.58446	0.874004	-0.444716	-0.856111	0.437413	0.838336	0.622197	0.649946	0.763904	-0.801277	0.903347	0.897815	0.274322	0.761557	0.535216	0.296039	0.296039	0.537654	-0.864415	0.953749	-0.962258	1	0.986537	0.807761	0.80541	0.750332	0.831709	0.831709	0.753205	-0.876509	0.994366	-0.369112	0.597283	0.41691	0.636094	0.429411	0.490981	0.510134	0.51015	0.513021	-0.438328	0.307625
M(DMRG-NO)	0.585861	0.545514	0.595472	0.511469	0.863855	0.638799	0.579328	0.651069	0.902485	-0.387988	-0.845332	0.379517	0.826879	0.623909	0.639716	0.763135	-0.822415	0.863889	0.907296	0.214996	0.795799	0.582238	0.237712	0.237712	0.583677	-0.893882	0.944062	-0.986831	0.986537	1	0.788973	0.819639	0.80997	0.8149	0.8149	0.811941	-0.887523	0.988054	-0.396825	0.627105	0.463774	0.679128	0.472351	0.559394	0.557154	0.557172	0.580096	-0.481134	0.357827
Ind(DMRG-NO)	0.56885	0.352827	0.490231	0.356461	0.536533	0.450494	0.451888	0.408275	0.645688	-0.620639	-0.979901	0.612001	0.980864	0.464169	0.548853	0.696166	-0.610545	0.714511	0.6825	0.51193	0.559108	0.340308	0.526184	0.526184	0.342254	-0.626365	0.731656	-0.761454	0.807761	0.788973	1	0.634153	0.618598	0.998654	0.998654	0.621819	-0.718803	0.814877	-0.236614	0.376323	0.237089	0.418148	0.273506	0.259468	0.307815	0.307831	0.275347	-0.305141	0.154754
rnd(DMRG-NO)	0.539362	0.613127	0.549305	0.44263	0.788864	0.632078	0.509355	0.700813	0.827825	-0.167234	-0.687164	0.166273	0.685976	0.704445	0.658089	0.929752	-0.756572	0.773125	0.807708	0.00107601	0.859623	0.599399	0.0219315	0.0219315	0.600872	-0.679049	0.82303	-0.80908	0.80541	0.819639	0.634153	1	0.763956	0.650823	0.650823	0.766279	-0.643882	0.812729	-0.351401	0.483387	0.400463	0.559493	0.45424	0.502836	0.469621	0.469642	0.515286	-0.400995	0.32354
Theta(DMRG-NO)	0.385012	0.45328	0.419447	0.391959	0.685731	0.548611	0.412146	0.77229	0.742266	-0.0960169	-0.679949	0.0849846	0.667045	0.435456	0.396752	0.709419	-0.708948	0.62499	0.749972	-0.0449643	0.76473	0.819578	-0.0220128	-0.0220128	0.819475	-0.759962	0.722979	-0.836837	0.750332	0.80997	0.618598	0.763956	1	0.644358	0.644358	0.999958	-0.693809	0.758964	-0.414678	0.6059	0.503236	0.667751	0.479508	0.73606	0.585012	0.585035	0.755101	-0.473076	0.417519
FOD(DMRG-NO)	0.577614	0.372831	0.506686	0.367037	0.561439	0.467992	0.463518	0.434997	0.669379	-0.614625	-0.982979	0.60555	0.981555	0.481981	0.563385	0.706142	-0.636313	0.736183	0.709548	0.500937	0.586256	0.365609	0.516232	0.516232	0.367554	-0.660283	0.756318	-0.789144	0.831709	0.8149	0.998654	0.650823	0.644358	1	1	0.647485	-0.74273	0.83804	-0.254068	0.40602	0.259395	0.446947	0.288491	0.28994	0.334138	0.334154	0.307303	-0.3217	0.172722
EEN(DMRG-NO)	0.577614	0.372831	0.506686	0.367037	0.561439	0.467992	0.463518	0.434997	0.669379	-0.614625	-0.982979	0.60555	0.981555	0.481981	0.563385	0.706142	-0.636313	0.736183	0.709548	0.500937	0.586256	0.365609	0.516232	0.516232	0.367554	-0.660283	0.756318	-0.789144	0.831709	0.8149	0.998654	0.650823	0.644358	1	1	0.647485	-0.74273	0.83804	-0.254068	0.40602	0.259395	0.446947	0.288491	0.28994	0.334138	0.334154	0.307303	-0.3217	0.172722
V(DMRG-NO)	0.388022	0.456541	0.422849	0.395317	0.687111	0.551679	0.415821	0.770116	0.742829	-0.0978714	-0.683406	0.0868584	0.670563	0.437204	0.398752	0.712989	-0.708785	0.627939	0.750373	-0.0440155	0.764521	0.818638	-0.0210709	-0.0210709	0.818612	-0.759975	0.725139	-0.837986	0.753205	0.811941	0.621819	0.766279	0.999958	0.647485	0.647485	1	-0.69572	0.761919	-0.414693	0.605514	0.502656	0.667519	0.479891	0.734118	0.584548	0.584571	0.753177	-0.473254	0.416962
MRI(DMRG-NO)	-0.535569	-0.401958	-0.503902	-0.46271	-0.681496	-0.565404	-0.529372	-0.548867	-0.778033	0.374666	0.779986	-0.363884	-0.756814	-0.530162	-0.555151	-0.620706	0.691263	-0.719355	-0.753806	-0.210566	-0.659956	-0.446764	-0.229713	-0.229713	-0.447526	0.912364	-0.789526	0.879613	-0.876509	-0.887523	-0.718803	-0.643882	-0.693809	-0.74273	-0.74273	-0.69572	1	-0.87272	0.34172	-0.545523	-0.376876	-0.607222	-0.392066	-0.458178	-0.472016	-0.472021	-0.473465	0.461148	-0.274075
NON(DMRG-NO)	0.634478	0.571704	0.637347	0.53026	0.842752	0.652003	0.608862	0.576873	0.867866	-0.436232	-0.866345	0.429328	0.849849	0.637837	0.663705	0.78031	-0.783505	0.886684	0.885486	0.25953	0.760282	0.528554	0.281059	0.281059	0.531007	-0.851877	0.952099	-0.957926	0.994366	0.988054	0.814877	0.812729	0.758964	0.83804	0.83804	0.761919	-0.87272	1	-0.37006	0.585122	0.418203	0.636225	0.439945	0.490093	0.511306	0.511321	0.511765	-0.448184	0.315384
HOMO(FT-TPSS)	-0.272074	-0.305734	-0.317713	-0.377536	-0.362696	-0.377553	-0.346539	-0.347135	-0.368689	-0.0242475	0.27358	0.0330702	-0.260761	-0.367552	-0.335079	-0.346648	0.342922	-0.328081	-0.357566	0.101605	-0.392924	-0.259303	0.0900436	0.0900436	-0.25935	0.392021	-0.363582	0.412043	-0.369112	-0.396825	-0.236614	-0.351401	-0.414678	-0.254068	-0.254068	-0.414693	0.34172	-0.37006	1	-0.382201	-0.781822	-0.772589	-0.773898	-0.676872	-0.778399	-0.77841	-0.667179	0.749329	-0.725036
LUMO(FT-TPSS)	0.301718	0.392931	0.348629	0.245714	0.612098	0.384027	0.293014	0.578862	0.642056	-0.0807256	-0.409426	0.0697685	0.384402	0.451356	0.436261	0.403678	-0.59274	0.548327	0.615015	-0.00597211	0.612456	0.456454	0.0124416	0.0124416	0.456503	-0.645649	0.598472	-0.656365	0.597283	0.627105	0.376323	0.483387	0.6059	0.40602	0.40602	0.605514	-0.545523	0.585122	-0.382201	1	0.776895	0.845109	0.678783	0.779345	0.814206	0.814198	0.784651	-0.678338	0.673462
M(FT-TPSS)	0.269779	0.365946	0.316086	0.370758	0.471491	0.400265	0.325687	0.446804	0.488709	0.0752739	-0.281185	-0.0861712	0.264866	0.413742	0.38308	0.366642	-0.374462	0.326764	0.407317	-0.16106	0.474107	0.325785	-0.147064	-0.147064	0.325269	-0.450506	0.424282	-0.481765	0.41691	0.463774	0.237089	0.400463	0.503236	0.259395	0.259395	0.502656	-0.376876	0.418203	-0.781822	0.776895	1	0.933936	0.924378	0.865935	0.988982	0.988981	0.853183	-0.880339	0.974685
Ind(FT-TPSS)	0.398927	0.439233	0.422333	0.445354	0.626184	0.526482	0.440547	0.604162	0.66695	-0.0615578	-0.474268	0.0498938	0.451829	0.555932	0.531385	0.513351	-0.580333	0.539923	0.621242	-0.0620792	0.66029	0.452248	-0.0432156	-0.0432156	0.451953	-0.675341	0.626375	-0.698267	0.636094	0.679128	0.418148	0.559493	0.667751	0.446947	0.446947	0.667519	-0.607222	0.636225	-0.772589	0.845109	0.933936	1	0.896358	0.89381	0.969367	0.969367	0.893687	-0.892216	0.858592
rnd(FT-TPSS)	0.315552	0.369488	0.342171	0.486387	0.505383	0.469919	0.421217	0.41595	0.521106	0.0728903	-0.326238	-0.0809549	0.317984	0.460066	0.424448	0.423843	-0.37156	0.350366	0.403631	-0.180886	0.473596	0.2875	-0.168677	-0.168677	0.287337	-0.405769	0.443302	-0.476852	0.429411	0.472351	0.273506	0.45424	0.479508	0.288491	0.288491	0.479891	-0.392066	0.439945	-0.773898	0.678783	0.924378	0.896358	1	0.786563	0.911119	0.911112	0.767881	-0.901087	0.898096
Theta(FT-TPSS)	0.254579	0.367548	0.308362	0.314554	0.554011	0.427288	0.304104	0.655691	0.592428	0.0701173	-0.323293	-0.0823376	0.302895	0.402995	0.357432	0.422582	-0.529581	0.409803	0.551402	-0.167677	0.63289	0.602924	-0.149002	-0.149002	0.60151	-0.589586	0.515921	-0.60078	0.490981	0.559394	0.259468	0.502836	0.73606	0.28994	0.28994	0.734118	-0.458178	0.490093	-0.676872	0.779345	0.865935	0.89381	0.786563	1	0.895452	0.895462	0.997992	-0.752718	0.808208
FOD(FT-TPSS)	0.324323	0.414745	0.372068	0.405457	0.535429	0.460497	0.374436	0.52086	0.563261	0.0221558	-0.360606	-0.0338455	0.340716	0.478515	0.44994	0.432558	-0.460563	0.41343	0.496602	-0.126123	0.559768	0.388322	-0.109626	-0.109626	0.387959	-0.549165	0.510143	-0.576401	0.510134	0.557154	0.307815	0.469621	0.585012	0.334138	0.334138	0.584548	-0.472016	0.511306	-0.778399	0.814206	0.988982	0.969367	0.911119	0.895452	1	1	0.889751	-0.878065	0.951083
EEN(FT-TPSS)	0.324327	0.41477	0.372071	0.405473	0.535456	0.460511	0.374447	0.520874	0.563273	0.0221613	-0.360623	-0.0338501	0.340733	0.478519	0.449938	0.432579	-0.460575	0.41344	0.49662	-0.126134	0.559778	0.388344	-0.109636	-0.109636	0.387981	-0.549173	0.510156	-0.576418	0.51015	0.557172	0.307831	0.469642	0.585035	0.334154	0.334154	0.584571	-0.472021	0.511321	-0.77841	0.814198	0.988981	0.969367	0.911112	0.895462	1	1	0.889761	-0.878056	0.951082
V(FT-TPSS)	0.26592	0.384422	0.325526	0.315938	0.56465	0.438382	0.311511	0.670704	0.605004	0.0507504	-0.340179	-0.0629295	0.318521	0.414574	0.370369	0.434324	-0.553372	0.436195	0.577242	-0.151152	0.652258	0.621777	-0.131667	-0.131667	0.620522	-0.611012	0.539261	-0.621776	0.513021	0.580096	0.275347	0.515286	0.755101	0.307303	0.307303	0.753177	-0.473465	0.511765	-0.667179	0.784651	0.853183	0.893687	0.767881	0.997992	0.889751	0.889761	1	-0.736393	0.792454
MRI(FT-TPSS)	-0.321557	-0.310757	-0.294407	-0.440442	-0.440228	-0.43659	-0.382911	-0.405185	-0.479871	-0.00450711	0.351339	0.0132576	-0.338572	-0.425921	-0.407693	-0.383863	0.356373	-0.327362	-0.388782	0.108731	-0.44474	-0.271024	0.0970526	0.0970526	-0.270539	0.459033	-0.417263	0.48935	-0.438328	-0.481134	-0.305141	-0.400995	-0.473076	-0.3217	-0.3217	-0.473254	0.461148	-0.448184	0.749329	-0.678338	-0.880339	-0.892216	-0.901087	-0.752718	-0.878065	-0.878056	-0.736393	1	-0.841558
NON(FT-TPSS)	0.225362	0.327554	0.26529	0.373854	0.37519	0.365366	0.294307	0.350721	0.386758	0.125459	-0.202958	-0.13517	0.190853	0.354391	0.325604	0.309263	-0.237007	0.194488	0.279309	-0.206372	0.371122	0.246475	-0.195387	-0.195387	0.245876	-0.325937	0.316191	-0.366148	0.307625	0.357827	0.154754	0.32354	0.417519	0.172722	0.172722	0.416962	-0.274075	0.315384	-0.725036	0.673462	0.974685	0.858592	0.898096	0.808208	0.951083	0.951082	0.792454	-0.841558	1
\Tilde{d}_ϕ(0.10)	0.6514	0.57218	0.61559	0.654978	0.53841	0.754855	0.768759	0.252643	0.610249	-0.593725	-0.821935	0.593829	0.814167	0.601172	0.663071	0.711779	-0.46758	0.698766	0.594396	0.399144	0.520113	0.235057	0.411566	0.411566	0.239218	-0.582725	0.739359	-0.672116	0.798163	0.750922	0.767993	0.623377	0.464178	0.775928	0.775928	0.469167	-0.718488	0.809176	-0.197591	0.333484	0.211494	0.390324	0.272827	0.203608	0.286502	0.286506	0.218784	-0.284645	0.155422
\Tilde{d}_ϕ(0.05)	0.634101	0.565044	0.604421	0.623797	0.576031	0.732962	0.742517	0.291251	0.636252	-0.608435	-0.828593	0.607137	0.8171	0.607257	0.67196	0.705825	-0.521961	0.743306	0.642197	0.42512	0.551661	0.260188	0.43884	0.43884	0.264173	-0.635265	0.772232	-0.719895	0.838859	0.790383	0.784115	0.633097	0.480888	0.795676	0.795676	0.485543	-0.73184	0.844984	-0.246821	0.40024	0.261646	0.448762	0.296046	0.244991	0.340246	0.34025	0.262948	-0.327019	0.189498
\Tilde{d}_γ(0.10)	0.59312	0.505865	0.549339	0.578332	0.562976	0.716852	0.714337	0.351229	0.63243	-0.546656	-0.739784	0.540686	0.714516	0.578138	0.631833	0.573987	-0.54255	0.698383	0.646589	0.371114	0.564075	0.285313	0.386328	0.386328	0.288188	-0.750839	0.735758	-0.739648	0.816935	0.785328	0.679107	0.531211	0.515579	0.701628	0.701628	0.51887	-0.780766	0.8125	-0.250764	0.46759	0.286008	0.48896	0.26129	0.333806	0.377032	0.377034	0.355705	-0.313848	0.200822
\Tilde{d}_γ(0.05)	0.595266	0.483378	0.541332	0.530848	0.58801	0.669026	0.664583	0.374029	0.645199	-0.529445	-0.749794	0.522049	0.723511	0.58879	0.641206	0.587196	-0.566809	0.726769	0.670219	0.364987	0.579932	0.285585	0.380811	0.380811	0.288345	-0.783371	0.752796	-0.768211	0.846388	0.810529	0.700369	0.552502	0.518054	0.723648	0.723648	0.521361	-0.823147	0.83816	-0.280618	0.508319	0.317238	0.528295	0.288367	0.342846	0.408759	0.408762	0.363781	-0.351648	0.221185
\Tilde{d}_γ,NO(0.10)	0.612098	0.504589	0.550498	0.540367	0.535622	0.714328	0.703081	0.363323	0.642549	-0.606912	-0.761964	0.601886	0.740548	0.568503	0.630845	0.592504	-0.548376	0.698176	0.665928	0.433507	0.576204	0.314541	0.44858	0.44858	0.317016	-0.736257	0.748603	-0.728705	0.803879	0.774777	0.702832	0.550053	0.531536	0.722507	0.722507	0.534169	-0.773774	0.799365	-0.231176	0.458992	0.271653	0.473795	0.24864	0.350032	0.361425	0.36143	0.372463	-0.294538	0.185949
\Tilde{d}_γ,NO(0.05)	0.58926	0.491765	0.527298	0.555626	0.597127	0.713316	0.698023	0.412345	0.677322	-0.55291	-0.750789	0.546621	0.724717	0.582729	0.634315	0.597075	-0.587058	0.717861	0.698769	0.376362	0.607525	0.352325	0.392856	0.392856	0.354598	-0.789263	0.772024	-0.779208	0.843844	0.820455	0.687618	0.571473	0.560465	0.712032	0.712032	0.56299	-0.803828	0.838315	-0.280582	0.518141	0.327893	0.539395	0.295888	0.396263	0.421285	0.421295	0.418968	-0.34411	0.233793
[truncated: 6 more columns]

## Sheet: Table S4. Spearman
	%TAE(T)	B1	A25	max|t1|	max|t2|	T1	D1	T2	D2	C0^2(CCSD)	C0^2(DMRG)	MR(CCSD)	MR(DMRG)	Zs(1)(CCSD-CI)	Zs(1)(CCSD-RDM)	Zs(1)(DMRG)	HOMO(CCSD-NO)	LUMO(CCSD-NO)	M(CCSD-NO)	Ind(CCSD-NO)	rnd(CCSD-NO)	Theta(CCSD-NO)	FOD(CCSD-NO)	EEN(CCSD-NO)	V(CCSD-NO)	MRI(CCSD-NO)	NON(CCSD-NO)	HOMO(DMRG-NO)	LUMO(DMRG-NO)	M(DMRG-NO)	Ind(DMRG-NO)	rnd(DMRG-NO)	Theta(DMRG-NO)	FOD(DMRG-NO)	EEN(DMRG-NO)	V(DMRG-NO)	MRI(DMRG-NO)	NON(DMRG-NO)	HOMO(FT-TPSS)	LUMO(FT-TPSS)	M(FT-TPSS)	Ind(FT-TPSS)	rnd(FT-TPSS)	Theta(FT-TPSS)	FOD(FT-TPSS)	EEN(FT-TPSS)	V(FT-TPSS)	MRI(FT-TPSS)	NON(FT-TPSS)
%TAE(T)	1	0.866827	0.936557	0.647876	0.433543	0.694154	0.703062	0.0183478	0.505161	-0.455604	-0.557612	0.454322	0.555957	0.829682	0.865129	0.695846	-0.407716	0.70324	0.569607	0.345033	0.635599	-0.0794457	0.357877	0.357877	-0.0749185	-0.559802	0.738762	-0.504017	0.65356	0.597271	0.529537	0.649584	0.235879	0.533967	0.533967	0.238648	-0.610777	0.672931	-0.432802	0.457433	0.459683	0.488569	0.435451	0.415201	0.48472	0.483744	0.415099	-0.391681	0.453939
B1	0.866827	1	0.952299	0.645225	0.401526	0.692213	0.684858	-0.150956	0.373828	-0.166508	-0.360172	0.164577	0.358072	0.710471	0.693292	0.586927	-0.229497	0.521151	0.389584	0.0480585	0.461891	-0.0970854	0.0605467	0.0605467	-0.0923588	-0.374946	0.564011	-0.379906	0.499561	0.457691	0.325328	0.570448	0.194194	0.33034	0.33034	0.196345	-0.457035	0.518642	-0.275044	0.296392	0.339866	0.353925	0.332599	0.328428	0.353952	0.353137	0.327351	-0.243714	0.335546
A25	0.936557	0.952299	1	0.646266	0.373868	0.678591	0.701527	-0.180862	0.397551	-0.281546	-0.431565	0.279997	0.429561	0.75286	0.754389	0.599644	-0.25391	0.585113	0.431942	0.168558	0.476131	-0.168168	0.179963	0.179963	-0.1631	-0.408054	0.625257	-0.402714	0.548442	0.493406	0.39691	0.557034	0.185887	0.401095	0.401095	0.188499	-0.497331	0.567279	-0.359282	0.367785	0.401374	0.417433	0.386346	0.370151	0.415703	0.414935	0.36954	-0.333158	0.398057
max|t1|	0.647876	0.645225	0.646266	1	0.473633	0.877296	0.908228	0.044483	0.484506	-0.290708	-0.479962	0.2884	0.47884	0.559633	0.573694	0.552165	-0.260958	0.476189	0.407387	0.129356	0.422139	0.0647663	0.141176	0.141176	0.0677448	-0.421453	0.590492	-0.472452	0.569974	0.555075	0.417297	0.494489	0.304833	0.422478	0.422478	0.306767	-0.537928	0.606531	-0.465894	0.44235	0.563443	0.567118	0.570231	0.54232	0.567275	0.566153	0.54175	-0.480303	0.585653
max|t2|	0.433543	0.401526	0.373868	0.473633	1	0.464597	0.424244	0.481523	0.852266	-0.0860606	-0.480346	0.0840353	0.477972	0.451439	0.424395	0.551042	-0.762246	0.713895	0.783942	-0.00377341	0.652327	0.394384	0.0110035	0.0110035	0.394631	-0.773818	0.761707	-0.845346	0.767999	0.810413	0.462803	0.717527	0.516697	0.47152	0.47152	0.517209	-0.768087	0.762245	-0.566015	0.678612	0.63022	0.629457	0.635582	0.645941	0.627378	0.627273	0.64653	-0.332778	0.615314
T1	0.694154	0.692213	0.678591	0.877296	0.464597	1	0.937539	0.215971	0.553936	-0.291536	-0.4839	0.289176	0.482535	0.641329	0.630292	0.654778	-0.385616	0.565133	0.510553	0.132711	0.587504	0.148049	0.145814	0.145814	0.150944	-0.531424	0.63376	-0.504602	0.60767	0.570798	0.425971	0.636388	0.314929	0.43176	0.43176	0.317606	-0.572828	0.612286	-0.434416	0.456658	0.507879	0.522332	0.504137	0.503746	0.520752	0.519285	0.503204	-0.404319	0.506527
D1	0.703062	0.684858	0.701527	0.908228	0.424244	0.937539	1	0.0341876	0.493744	-0.404944	-0.494247	0.402966	0.49321	0.553286	0.574637	0.542915	-0.33385	0.591052	0.481756	0.259625	0.434125	0.0814481	0.270375	0.270375	0.0850145	-0.462101	0.644966	-0.463994	0.608859	0.544067	0.435782	0.497559	0.231058	0.440047	0.440047	0.233569	-0.532328	0.606563	-0.432888	0.461288	0.491877	0.493264	0.484573	0.455847	0.492487	0.491242	0.45512	-0.456403	0.494596
T2	0.0183478	-0.150956	-0.180862	0.044483	0.481523	0.215971	0.0341876	1	0.59525	-0.0998873	-0.31891	0.0980387	0.317934	0.220809	0.202645	0.440285	-0.643639	0.369268	0.543059	0.0477722	0.68525	0.584719	0.0608284	0.0608284	0.582855	-0.61817	0.380443	-0.519112	0.398681	0.454795	0.323222	0.561262	0.463286	0.328572	0.328572	0.463397	-0.467704	0.38716	-0.387988	0.406018	0.383708	0.413239	0.377216	0.440648	0.407521	0.408222	0.441548	-0.175854	0.360733
D2	0.505161	0.373828	0.397551	0.484506	0.852266	0.553936	0.493744	0.59525	1	-0.321992	-0.609724	0.32012	0.60778	0.522866	0.537265	0.622979	-0.898106	0.822998	0.923865	0.219609	0.784448	0.397766	0.23522	0.23522	0.398097	-0.947632	0.862793	-0.908279	0.849686	0.87541	0.590574	0.779312	0.529339	0.598337	0.598337	0.53104	-0.860365	0.833358	-0.676701	0.749167	0.703437	0.71403	0.688303	0.69523	0.710234	0.71031	0.695771	-0.47277	0.675599
C0^2(CCSD)	-0.455604	-0.166508	-0.281546	-0.290708	-0.0860606	-0.291536	-0.404944	-0.0998873	-0.321992	1	0.541107	-0.999945	-0.54185	-0.229811	-0.40279	-0.205887	0.406182	-0.541448	-0.463314	-0.971042	-0.262939	-0.0373413	-0.97508	-0.97508	-0.0395584	0.476137	-0.499554	0.286044	-0.430034	-0.337768	-0.550027	-0.148098	0.0271067	-0.547682	-0.547682	0.0244343	0.377719	-0.410885	0.18099	-0.227218	-0.103759	-0.130498	-0.0592836	0.00178479	-0.123319	-0.123174	0.0020651	0.434558	-0.088158
C0^2(DMRG)	-0.557612	-0.360172	-0.431565	-0.479962	-0.480346	-0.4839	-0.494247	-0.31891	-0.609724	0.541107	1	-0.539493	-0.99996	-0.424226	-0.501055	-0.775744	0.540632	-0.671469	-0.64972	-0.434833	-0.547387	-0.294559	-0.446682	-0.446682	-0.296466	0.667285	-0.734427	0.773291	-0.816492	-0.822407	-0.992015	-0.656849	-0.718008	-0.992447	-0.992447	-0.719569	0.860227	-0.836621	0.44177	-0.448638	-0.438444	-0.460932	-0.428011	-0.419652	-0.455452	-0.455555	-0.420189	0.435526	-0.439192
MR(CCSD)	0.454322	0.164577	0.279997	0.2884	0.0840353	0.289176	0.402966	0.0980387	0.32012	-0.999945	-0.539493	1	0.540244	0.22804	0.401264	0.203621	-0.405123	0.540161	0.461964	0.97196	0.261281	0.0353449	0.975825	0.975825	0.0375666	-0.47464	0.497926	-0.284124	0.428215	0.335755	0.548646	0.145977	-0.0293741	0.546278	0.546278	-0.0267002	-0.375849	0.409054	-0.179228	0.226679	0.101899	0.128589	0.0573001	-0.00394802	0.121415	0.121271	-0.00423147	-0.432823	0.0863258
MR(DMRG)	0.555957	0.358072	0.429561	0.47884	0.477972	0.482535	0.49321	0.317934	0.60778	-0.54185	-0.99996	0.540244	1	0.422845	0.499957	0.774795	-0.538837	0.669753	0.647824	0.435788	0.545614	0.29363	0.447568	0.447568	0.295543	-0.665424	0.732567	-0.77166	0.815019	0.820824	0.992187	0.654835	0.717596	0.992557	0.992557	0.71915	-0.858853	0.835174	-0.440841	0.447305	0.437185	0.459727	0.42671	0.418262	0.454236	0.454329	0.418798	-0.435284	0.438002
Zs(1)(CCSD-CI)	0.829682	0.710471	0.75286	0.559633	0.451439	0.641329	0.553286	0.220809	0.522866	-0.229811	-0.424226	0.22804	0.422845	1	0.974478	0.70834	-0.413952	0.555081	0.524888	0.109799	0.800924	-0.196411	0.123955	0.123955	-0.194079	-0.554043	0.596971	-0.482146	0.523102	0.532552	0.388934	0.686055	0.219735	0.395115	0.395115	0.221571	-0.549269	0.548185	-0.504337	0.502055	0.545946	0.587061	0.521031	0.521933	0.5837	0.582791	0.522136	-0.389447	0.53707
Zs(1)(CCSD-RDM)	0.865129	0.693292	0.754389	0.573694	0.424395	0.630292	0.574637	0.202645	0.537265	-0.40279	-0.501055	0.401264	0.499957	0.974478	1	0.69811	-0.4445	0.60563	0.560965	0.28801	0.786866	-0.202995	0.301582	0.301582	-0.200506	-0.594614	0.639586	-0.498266	0.560979	0.556735	0.470489	0.654718	0.202146	0.475672	0.475672	0.204232	-0.577241	0.582578	-0.501928	0.517243	0.539659	0.58198	0.506864	0.490098	0.578163	0.577386	0.490326	-0.458671	0.530426
Zs(1)(DMRG)	0.695846	0.586927	0.599644	0.552165	0.551042	0.654778	0.542915	0.440285	0.622979	-0.205887	-0.775744	0.203621	0.774795	0.70834	0.69811	1	-0.50749	0.657076	0.629913	0.0649825	0.785653	0.295252	0.0813507	0.0813507	0.297888	-0.651667	0.728872	-0.734523	0.779115	0.793863	0.752181	0.917218	0.734759	0.757242	0.757242	0.73667	-0.822557	0.80411	-0.486332	0.463332	0.516434	0.547463	0.513992	0.547124	0.543448	0.542663	0.547588	-0.293193	0.517067
HOMO(CCSD-NO)	-0.407716	-0.229497	-0.25391	-0.260958	-0.762246	-0.385616	-0.33385	-0.643639	-0.898106	0.406182	0.540632	-0.405123	-0.538837	-0.413952	-0.4445	-0.50749	1	-0.838316	-0.960493	-0.360442	-0.750653	-0.417055	-0.374229	-0.374229	-0.416265	0.931983	-0.787265	0.830355	-0.766517	-0.772383	-0.545593	-0.691865	-0.39021	-0.553046	-0.553046	-0.391827	0.772928	-0.731459	0.596328	-0.657236	-0.529122	-0.544366	-0.503725	-0.513012	-0.536823	-0.536996	-0.513843	0.315802	-0.48414
LUMO(CCSD-NO)	0.70324	0.521151	0.585113	0.476189	0.713895	0.565133	0.591052	0.369268	0.822998	-0.541448	-0.671469	0.540161	0.669753	0.555081	0.60563	0.657076	-0.838316	1	0.935613	0.468613	0.707207	0.307684	0.482692	0.482692	0.309927	-0.867798	0.95582	-0.821791	0.913863	0.846568	0.668598	0.74572	0.419184	0.674958	0.674958	0.42191	-0.843776	0.875465	-0.57521	0.664282	0.531243	0.542591	0.502807	0.492247	0.535496	0.534886	0.492682	-0.389045	0.49877
M(CCSD-NO)	0.569607	0.389584	0.431942	0.407387	0.783942	0.510553	0.481756	0.543059	0.923865	-0.463314	-0.64972	0.461964	0.647824	0.524888	0.560965	0.629913	-0.960493	0.935613	1	0.390821	0.785998	0.379402	0.405834	0.405834	0.379889	-0.960911	0.905334	-0.888284	0.878331	0.869913	0.646578	0.777695	0.463469	0.654268	0.654268	0.465653	-0.871844	0.852056	-0.64375	0.694734	0.589943	0.604573	0.565357	0.568147	0.597351	0.597131	0.568771	-0.391526	0.552822
Ind(CCSD-NO)	0.345033	0.0480585	0.168558	0.129356	-0.00377341	0.132711	0.259625	0.0477722	0.219609	-0.971042	-0.434833	0.97196	0.435788	0.109799	0.28801	0.0649825	-0.360442	0.468613	0.390821	1	0.157667	-0.00376123	0.999397	0.999397	-0.0023679	-0.388563	0.396036	-0.182005	0.323658	0.22124	0.462254	0.0246414	-0.142152	0.458831	0.458831	-0.139644	-0.265412	0.294623	-0.0793875	0.162373	-0.0142862	0.00822195	-0.06189	-0.12808	0.00050179	0.000410452	-0.128118	-0.341868	-0.0368422
rnd(CCSD-NO)	0.635599	0.461891	0.476131	0.422139	0.652327	0.587504	0.434125	0.68525	0.784448	-0.262939	-0.547387	0.261281	0.545614	0.800924	0.786866	0.785653	-0.750653	0.707207	0.785998	0.157667	1	0.286286	0.174512	0.174512	0.286993	-0.840321	0.729855	-0.719536	0.689025	0.719784	0.532159	0.870834	0.483699	0.540324	0.540324	0.485515	-0.744128	0.694379	-0.590812	0.624781	0.605981	0.648283	0.582256	0.618725	0.642715	0.642111	0.619394	-0.375671	0.582124
Theta(CCSD-NO)	-0.0794457	-0.0970854	-0.168168	0.0647663	0.394384	0.148049	0.0814481	0.584719	0.397766	-0.0373413	-0.294559	0.0353449	0.29363	-0.196411	-0.202995	0.295252	-0.417055	0.307684	0.379402	-0.00376123	0.286286	1	0.00695751	0.00695751	0.999899	-0.395788	0.338718	-0.421935	0.38384	0.400119	0.299156	0.412983	0.577219	0.304023	0.304023	0.577725	-0.389642	0.370448	-0.138522	0.141862	0.15491	0.148016	0.174539	0.233716	0.147578	0.14762	0.23424	-0.0643384	0.153347
FOD(CCSD-NO)	0.357877	0.0605467	0.179963	0.141176	0.0110035	0.145814	0.270375	0.0608284	0.23522	-0.97508	-0.446682	0.975825	0.447568	0.123955	0.301582	0.0813507	-0.374229	0.482692	0.405834	0.999397	0.174512	0.00695751	1	1	0.0084011	-0.404156	0.411134	-0.197548	0.338961	0.236986	0.473537	0.0424303	-0.127877	0.470315	0.470315	-0.125357	-0.280978	0.310067	-0.0921041	0.174571	-0.000483516	0.0227052	-0.048373	-0.113151	0.0149418	0.0148517	-0.113184	-0.35037	-0.0233828
EEN(CCSD-NO)	0.357877	0.0605467	0.179963	0.141176	0.0110035	0.145814	0.270375	0.0608284	0.23522	-0.97508	-0.446682	0.975825	0.447568	0.123955	0.301582	0.0813507	-0.374229	0.482692	0.405834	0.999397	0.174512	0.00695751	1	1	0.0084011	-0.404156	0.411134	-0.197548	0.338961	0.236986	0.473537	0.0424303	-0.127877	0.470315	0.470315	-0.125357	-0.280978	0.310067	-0.0921041	0.174571	-0.000483516	0.0227052	-0.048373	-0.113151	0.0149418	0.0148517	-0.113184	-0.35037	-0.0233828
V(CCSD-NO)	-0.0749185	-0.0923588	-0.1631	0.0677448	0.394631	0.150944	0.0850145	0.582855	0.398097	-0.0395584	-0.296466	0.0375666	0.295543	-0.194079	-0.200506	0.297888	-0.416265	0.309927	0.379889	-0.0023679	0.286993	0.999899	0.0084011	0.0084011	1	-0.396422	0.341348	-0.422468	0.385869	0.401363	0.300955	0.414984	0.578887	0.305814	0.305814	0.579412	-0.391107	0.372526	-0.138614	0.142604	0.155598	0.148885	0.175203	0.234483	0.14842	0.148475	0.235001	-0.0661322	0.154325
MRI(CCSD-NO)	-0.559802	-0.374946	-0.408054	-0.421453	-0.773818	-0.531424	-0.462101	-0.61817	-0.947632	0.476137	0.667285	-0.47464	-0.665424	-0.554043	-0.594614	-0.651667	0.931983	-0.867798	-0.960911	-0.388563	-0.840321	-0.395788	-0.404156	-0.404156	-0.396422	1	-0.877063	0.883466	-0.848718	-0.861188	-0.661562	-0.7973	-0.4978	-0.668977	-0.668977	-0.499871	0.873572	-0.83198	0.615668	-0.690203	-0.601131	-0.627479	-0.577582	-0.587235	-0.621257	-0.621162	-0.587882	0.435858	-0.569766
NON(CCSD-NO)	0.738762	0.564011	0.625257	0.590492	0.761707	0.63376	0.644966	0.380443	0.862793	-0.499554	-0.734427	0.497926	0.732567	0.596971	0.639586	0.728872	-0.787265	0.95582	0.905334	0.396036	0.729855	0.338718	0.411134	0.411134	0.341348	-0.877063	1	-0.87524	0.952368	0.916033	0.719193	0.795025	0.522814	0.725732	0.725732	0.52564	-0.906094	0.945978	-0.612525	0.67035	0.617602	0.630768	0.601384	0.589112	0.625546	0.625171	0.589529	-0.457384	0.60326
HOMO(DMRG-NO)	-0.504017	-0.379906	-0.402714	-0.472452	-0.845346	-0.504602	-0.463994	-0.519112	-0.908279	0.286044	0.773291	-0.284124	-0.77166	-0.482146	-0.498266	-0.734523	0.830355	-0.821791	-0.888284	-0.182005	-0.719536	-0.421935	-0.197548	-0.197548	-0.422468	0.883466	-0.87524	1	-0.934614	-0.978267	-0.759886	-0.828928	-0.717321	-0.766895	-0.766895	-0.718639	0.963457	-0.932041	0.627828	-0.668189	-0.641113	-0.650465	-0.638194	-0.646546	-0.64597	-0.646087	-0.647242	0.393498	-0.626634
LUMO(DMRG-NO)	0.65356	0.499561	0.548442	0.569974	0.767999	0.60767	0.608859	0.398681	0.849686	-0.430034	-0.816492	0.428215	0.815019	0.523102	0.560979	0.779115	-0.766517	0.913863	0.878331	0.323658	0.689025	0.38384	0.338961	0.338961	0.385869	-0.848718	0.952368	-0.934614	1	0.969667	0.805043	0.822471	0.654401	0.811121	0.811121	0.656764	-0.960018	0.985325	-0.591679	0.639942	0.592318	0.600555	0.583174	0.578368	0.595317	0.594846	0.579015	-0.394632	0.578615
M(DMRG-NO)	0.597271	0.457691	0.493406	0.555075	0.810413	0.570798	0.544067	0.454795	0.87541	-0.337768	-0.822407	0.335755	0.820824	0.532552	0.556735	0.793863	-0.772383	0.846568	0.869913	0.22124	0.719784	0.400119	0.236986	0.236986	0.401363	-0.861188	0.916033	-0.978267	0.969667	1	0.804058	0.848949	0.729226	0.810882	0.810882	0.730965	-0.985415	0.978634	-0.622054	0.650637	0.642284	0.653154	0.640413	0.642872	0.648877	0.648886	0.64352	-0.418588	0.635349
Ind(DMRG-NO)	0.529537	0.325328	0.39691	0.417297	0.462803	0.425971	0.435782	0.323222	0.590574	-0.550027	-0.992015	0.548646	0.992187	0.388934	0.470489	0.752181	-0.545593	0.668598	0.646578	0.462254	0.532159	0.299156	0.473537	0.473537	0.300955	-0.661562	0.719193	-0.759886	0.805043	0.804058	1	0.639925	0.711978	0.999814	0.999814	0.713592	-0.84922	0.822079	-0.397114	0.430593	0.388836	0.412181	0.376289	0.368998	0.405992	0.406077	0.369667	-0.391768	0.386756
rnd(DMRG-NO)	0.649584	0.570448	0.557034	0.494489	0.717527	0.636388	0.497559	0.561262	0.779312	-0.148098	-0.656849	0.145977	0.654835	0.686055	0.654718	0.917218	-0.691865	0.74572	0.777695	0.0246414	0.870834	0.412983	0.0424303	0.0424303	0.414984	-0.7973	0.795025	-0.828928	0.822471	0.848949	0.639925	1	0.696711	0.648514	0.648514	0.698602	-0.868028	0.833143	-0.538808	0.546298	0.557645	0.586012	0.556256	0.60317	0.581163	0.580441	0.603574	-0.262656	0.545205
Theta(DMRG-NO)	0.235879	0.194194	0.185887	0.304833	0.516697	0.314929	0.231058	0.463286	0.529339	0.0271067	-0.718008	-0.0293741	0.717596	0.219735	0.202146	0.734759	-0.39021	0.419184	0.463469	-0.142152	0.483699	0.577219	-0.127877	-0.127877	0.578887	-0.4978	0.522814	-0.717321	0.654401	0.729226	0.711978	0.696711	1	0.715267	0.715267	0.999959	-0.733936	0.685732	-0.3798	0.365446	0.436313	0.447705	0.45534	0.511656	0.446066	0.446514	0.512176	-0.210883	0.452366
FOD(DMRG-NO)	0.533967	0.33034	0.401095	0.422478	0.47152	0.43176	0.440047	0.328572	0.598337	-0.547682	-0.992447	0.546278	0.992557	0.395115	0.475672	0.757242	-0.553046	0.674958	0.654268	0.458831	0.540324	0.304023	0.470315	0.470315	0.305814	-0.668977	0.725732	-0.766895	0.811121	0.810882	0.999814	0.648514	0.715267	1	1	0.716892	-0.855579	0.828142	-0.403064	0.43588	0.395	0.418313	0.382692	0.375893	0.412105	0.412179	0.376563	-0.393685	0.392944
EEN(DMRG-NO)	0.533967	0.33034	0.401095	0.422478	0.47152	0.43176	0.440047	0.328572	0.598337	-0.547682	-0.992447	0.546278	0.992557	0.395115	0.475672	0.757242	-0.553046	0.674958	0.654268	0.458831	0.540324	0.304023	0.470315	0.470315	0.305814	-0.668977	0.725732	-0.766895	0.811121	0.810882	0.999814	0.648514	0.715267	1	1	0.716892	-0.855579	0.828142	-0.403064	0.43588	0.395	0.418313	0.382692	0.375893	0.412105	0.412179	0.376563	-0.393685	0.392944
V(DMRG-NO)	0.238648	0.196345	0.188499	0.306767	0.517209	0.317606	0.233569	0.463397	0.53104	0.0244343	-0.719569	-0.0267002	0.71915	0.221571	0.204232	0.73667	-0.391827	0.42191	0.465653	-0.139644	0.485515	0.577725	-0.125357	-0.125357	0.579412	-0.499871	0.52564	-0.718639	0.656764	0.730965	0.713592	0.698602	0.999959	0.716892	0.716892		-0.73585	0.687972	-0.379973	0.365697	0.436334	0.44776	0.45524	0.511356	0.44611	0.446559	0.511879	-0.211742	0.45235
MRI(DMRG-NO)	-0.610777	-0.457035	-0.497331	-0.537928	-0.768087	-0.572828	-0.532328	-0.467704	-0.860365	0.377719	0.860227	-0.375849	-0.858853	-0.549269	-0.577241	-0.822557	0.772928	-0.843776	-0.871844	-0.265412	-0.744128	-0.389642	-0.280978	-0.280978	-0.391107	0.873572	-0.906094	0.963457	-0.960018	-0.985415	-0.84922	-0.868028	-0.733936	-0.855579	-0.855579	-0.73585		-0.97413	0.598929	-0.62218	-0.596661	-0.613741	-0.591516	-0.599265	-0.608361	-0.608103	-0.599958	0.395263	-0.587582
NON(DMRG-NO)	0.672931	0.518642	0.567279	0.606531	0.762245	0.612286	0.606563	0.38716	0.833358	-0.410885	-0.836621	0.409054	0.835174	0.548185	0.582578	0.80411	-0.731459	0.875465	0.852056	0.294623	0.694379	0.370448	0.310067	0.310067	0.372526	-0.83198	0.945978	-0.932041	0.985325	0.978634	0.822079	0.833143	0.685732	0.828142	0.828142	0.687972	-0.97413	1	-0.595036	0.615939	0.605027	0.616731	0.601423	0.596635	0.611674	0.611415	0.597376	-0.397959	0.601598
HOMO(FT-TPSS)	-0.432802	-0.275044	-0.359282	-0.465894	-0.566015	-0.434416	-0.432888	-0.387988	-0.676701	0.18099	0.44177	-0.179228	-0.440841	-0.504337	-0.501928	-0.486332	0.596328	-0.57521	-0.64375	-0.0793875	-0.590812	-0.138522	-0.0921041	-0.0921041	-0.138614	0.615668	-0.612525	0.627828	-0.591679	-0.622054	-0.397114	-0.538808	-0.3798	-0.403064	-0.403064	-0.379973	0.598929	-0.595036	1	-0.714441	-0.910739	-0.908886	-0.898515	-0.888694	-0.906323	-0.905949	-0.888733	0.627958	-0.888417
LUMO(FT-TPSS)	0.457433	0.296392	0.367785	0.44235	0.678612	0.456658	0.461288	0.406018	0.749167	-0.227218	-0.448638	0.226679	0.447305	0.502055	0.517243	0.463332	-0.657236	0.664282	0.694734	0.162373	0.624781	0.141862	0.174571	0.174571	0.142604	-0.690203	0.67035	-0.668189	0.639942	0.650637	0.430593	0.546298	0.365446	0.43588	0.43588	0.365697	-0.62218	0.615939	-0.714441	1	0.816878	0.815492	0.789836	0.782511	0.814048	0.814016	0.783169	-0.536403	0.792916
M(FT-TPSS)	0.459683	0.339866	0.401374	0.563443	0.63022	0.507879	0.491877	0.383708	0.703437	-0.103759	-0.438444	0.101899	0.437185	0.545946	0.539659	0.516434	-0.529122	0.531243	0.589943	-0.0142862	0.605981	0.15491	-0.000483516	-0.000483516	0.155598	-0.601131	0.617602	-0.641113	0.592318	0.642284	0.388836	0.557645	0.436313	0.395	0.395	0.436334	-0.596661	0.605027	-0.910739	0.816878	1	0.993935	0.994595	0.980007	0.994554	0.994434	0.980235	-0.731576	0.992777
Ind(FT-TPSS)	0.488569	0.353925	0.417433	0.567118	0.629457	0.522332	0.493264	0.413239	0.71403	-0.130498	-0.460932	0.128589	0.459727	0.587061	0.58198	0.547463	-0.544366	0.542591	0.604573	0.00822195	0.648283	0.148016	0.0227052	0.0227052	0.148885	-0.627479	0.630768	-0.650465	0.600555	0.653154	0.412181	0.586012	0.447705	0.418313	0.418313	0.44776	-0.613741	0.616731	-0.908886	0.815492	0.993935	1	0.98892	0.980613	0.99963	0.999523	0.980955	-0.734501	0.989063
rnd(FT-TPSS)	0.435451	0.332599	0.386346	0.570231	0.635582	0.504137	0.484573	0.377216	0.688303	-0.0592836	-0.428011	0.0573001	0.42671	0.521031	0.506864	0.513992	-0.503725	0.502807	0.565357	-0.06189	0.582256	0.174539	-0.048373	-0.048373	0.175203	-0.577582	0.601384	-0.638194	0.583174	0.640413	0.376289	0.556256	0.45534	0.382692	0.382692	0.45524	-0.591516	0.601423	-0.898515	0.789836	0.994595	0.98892	1	0.986573	0.989874	0.989811	0.98683	-0.713751	0.993718
Theta(FT-TPSS)	0.415201	0.328428	0.370151	0.54232	0.645941	0.503746	0.455847	0.440648	0.69523	0.00178479	-0.419652	-0.00394802	0.418262	0.521933	0.490098	0.547124	-0.513012	0.492247	0.568147	-0.12808	0.618725	0.233716	-0.113151	-0.113151	0.234483	-0.587235	0.589112	-0.646546	0.578368	0.642872	0.368998	0.60317	0.511656	0.375893	0.375893	0.511356	-0.599265	0.596635	-0.888694	0.782511	0.980007	0.980613	0.986573	1	0.981323	0.981018	0.999938	-0.661699	0.979453
FOD(FT-TPSS)	0.48472	0.353952	0.415703	0.567275	0.627378	0.520752	0.492487	0.407521	0.710234	-0.123319	-0.455452	0.121415	0.454236	0.5837	0.578163	0.543448	-0.536823	0.535496	0.597351	0.00050179	0.642715	0.147578	0.0149418	0.0149418	0.14842	-0.621257	0.625546	-0.64597	0.595317	0.648877	0.405992	0.581163	0.446066	0.412105	0.412105	0.44611	-0.608361	0.611674	-0.906323	0.814048	0.994554	0.99963	0.989874	0.981323	1	0.999861	0.981618	-0.734453	0.989969
EEN(FT-TPSS)	0.483744	0.353137	0.414935	0.566153	0.627273	0.519285	0.491242	0.408222	0.71031	-0.123174	-0.455555	0.121271	0.454329	0.582791	0.577386	0.542663	-0.536996	0.534886	0.597131	0.000410452	0.642111	0.14762	0.0148517	0.0148517	0.148475	-0.621162	0.625171	-0.646087	0.594846	0.648886	0.406077	0.580441	0.446514	0.412179	0.412179	0.446559	-0.608103	0.611415	-0.905949	0.814016	0.994434	0.999523	0.989811	0.981018	0.999861	1	0.981346	-0.734588	0.990062
V(FT-TPSS)	0.415099	0.327351	0.36954	0.54175	0.64653	0.503204	0.45512	0.441548	0.695771	0.0020651	-0.420189	-0.00423147	0.418798	0.522136	0.490326	0.547588	-0.513843	0.492682	0.568771	-0.128118	0.619394	0.23424	-0.113184	-0.113184	0.235001	-0.587882	0.589529	-0.647242	0.579015	0.64352	0.369667	0.603574	0.512176	0.376563	0.376563	0.511879	-0.599958	0.597376	-0.888733	0.783169	0.980235	0.980955	0.98683	0.999938	0.981618	0.981346	1	-0.661205	0.979769
MRI(FT-TPSS)	-0.391681	-0.243714	-0.333158	-0.480303	-0.332778	-0.404319	-0.456403	-0.175854	-0.47277	0.434558	0.435526	-0.432823	-0.435284	-0.389447	-0.458671	-0.293193	0.315802	-0.389045	-0.391526	-0.341868	-0.375671	-0.0643384	-0.35037	-0.35037	-0.0661322	0.435858	-0.457384	0.393498	-0.394632	-0.418588	-0.391768	-0.262656	-0.210883	-0.393685	-0.393685	-0.211742	0.395263	-0.397959	0.627958	-0.536403	-0.731576	-0.734501	-0.713751	-0.661699	-0.734453	-0.734588	-0.661205	1	-0.727993
NON(FT-TPSS)	0.453939	0.335546	0.398057	0.585653	0.615314	0.506527	0.494596	0.360733	0.675599	-0.088158	-0.439192	0.0863258	0.438002	0.53707	0.530426	0.517067	-0.48414	0.49877	0.552822	-0.0368422	0.582124	0.153347	-0.0233828	-0.0233828	0.154325	-0.569766	0.60326	-0.626634	0.578615	0.635349	0.386756	0.545205	0.452366	0.392944	0.392944	0.45235	-0.587582	0.601598	-0.888417	0.792916	0.992777	0.989063	0.993718	0.979453	0.989969	0.990062	0.979769	-0.727993	1
\Tilde{d}_ϕ(0.10)	0.733699	0.630956	0.656808	0.76026	0.403333	0.790193	0.8242	0.14215	0.525203	-0.650079	-0.714559	0.648549	0.714439	0.528432	0.60444	0.657928	-0.424964	0.680655	0.570346	0.528532	0.497664	0.151827	0.538614	0.538614	0.15538	-0.577006	0.729979	-0.562904	0.721352	0.650618	0.693448	0.580959	0.349974	0.69511	0.69511	0.352918	-0.680053	0.732797	-0.35854	0.401452	0.381296	0.395778	0.364405	0.334779	0.391069	0.389654	0.334125	-0.416208	0.377824
\Tilde{d}_ϕ(0.05)	0.729977	0.620821	0.64882	0.754367	0.405741	0.783872	0.818307	0.14601	0.528235	-0.662045	-0.718724	0.660547	0.718543	0.520279	0.602368	0.656062	-0.429135	0.685196	0.57542	0.542928	0.497676	0.155413	0.553761	0.553761	0.158995	-0.582482	0.730903	-0.565299	0.727379	0.654853	0.700123	0.581702	0.347331	0.701814	0.701814	0.350227	-0.683764	0.735272	-0.356532	0.403695	0.378841	0.393154	0.361079	0.330738	0.388258	0.386716	0.330084	-0.421	0.372373
\Tilde{d}_γ(0.10)	0.584322	0.508299	0.540178	0.657733	0.211342	0.709705	0.766262	0.0136699	0.337856	-0.630075	-0.452595	0.628555	0.452644	0.435272	0.508996	0.358442	-0.270997	0.480874	0.384558	0.532823	0.327459	-0.030938	0.540005	0.540005	-0.0273717	-0.386	0.488573	-0.306141	0.453138	0.372397	0.436147	0.295319	0.0895919	0.436862	0.436862	0.0923694	-0.397303	0.443041	-0.186465	0.265258	0.199927	0.212613	0.171332	0.13551	0.208236	0.20694	0.134834	-0.356129	0.193383
\Tilde{d}_γ(0.05)	0.625063	0.524561	0.565051	0.645261	0.244926	0.69942	0.758342	0.0156936	0.358043	-0.648573	-0.489444	0.647286	0.489653	0.461725	0.541672	0.40818	-0.285377	0.538709	0.411151	0.553783	0.354976	-0.00187757	0.561674	0.561674	0.00186386	-0.407701	0.543394	-0.338698	0.509225	0.417224	0.476379	0.342531	0.120372	0.477513	0.477513	0.123303	-0.440228	0.494976	-0.202928	0.285222	0.215527	0.228763	0.186175	0.149291	0.224232	0.22279	0.148723	-0.364823	0.206477
\Tilde{d}_γ,NO(0.10)	0.597194	0.501765	0.536703	0.611878	0.190458	0.658677	0.731151	0.019735	0.361454	-0.716799	-0.515092	0.715922	0.515261	0.411361	0.509778	0.400397	-0.323403	0.564539	0.451217	0.632068	0.347018	-0.00294503	0.640143	0.640143	0.000811634	-0.440321	0.550565	-0.338106	0.504614	0.412071	0.511279	0.336571	0.111943	0.510719	0.510719	0.114614	-0.447219	0.494057	-0.251881	0.322468	0.236469	0.250621	0.200545	0.160743	0.245914	0.243963	0.159826	-0.400857	0.221307
\Tilde{d}_γ,NO(0.05)	0.617396	0.52631	0.559424	0.647687	0.242197	0.692185	0.759784	0.0254454	0.391323	-0.687183	-0.527873	0.685873	0.528052	0.442948	0.533109	0.430997	-0.342925	0.589223	0.476373	0.596833	0.376242	0.0228339	0.605748	0.605748	0.0266058	-0.461923	0.582503	-0.370664	0.536785	0.446933	0.521684	0.371078	0.135847	0.521699	0.521699	0.138716	-0.47734	0.525561	-0.282897	0.355328	0.273849	0.286976	0.240046	0.201287	0.282267	0.280481	0.200572	-0.400495	0.256996
[truncated: 6 more columns]

## Sheet: Table S5. Kendall
	%TAE(T)	B1	A25	max|t1|	max|t2|	T1	D1	T2	D2	C0^2(CCSD)	C0^2(DMRG)	MR(CCSD)	MR(DMRG)	Zs(1)(CCSD-CI)	Zs(1)(CCSD-RDM)	Zs(1)(DMRG)	HOMO(CCSD-NO)	LUMO(CCSD-NO)	M(CCSD-NO)	Ind(CCSD-NO)	rnd(CCSD-NO)	Theta(CCSD-NO)	FOD(CCSD-NO)	EEN(CCSD-NO)	V(CCSD-NO)	MRI(CCSD-NO)	NON(CCSD-NO)	HOMO(DMRG-NO)	LUMO(DMRG-NO)	M(DMRG-NO)	Ind(DMRG-NO)	rnd(DMRG-NO)	Theta(DMRG-NO)	FOD(DMRG-NO)	EEN(DMRG-NO)	V(DMRG-NO)	MRI(DMRG-NO)	NON(DMRG-NO)	HOMO(FT-TPSS)	LUMO(FT-TPSS)	M(FT-TPSS)	Ind(FT-TPSS)	rnd(FT-TPSS)	Theta(FT-TPSS)	FOD(FT-TPSS)	EEN(FT-TPSS)	V(FT-TPSS)	MRI(FT-TPSS)	NON(FT-TPSS)
%TAE(T)	1	0.683772	0.785189	0.462362	0.293335	0.51505	0.518299	0.0153799	0.35719	-0.321253	-0.39333	0.320542	0.392417	0.666616	0.710269	0.493122	-0.275874	0.527841	0.411908	0.237399	0.474747	-0.0565961	0.247043	0.247043	-0.0536521	-0.409878	0.561038	-0.354347	0.474646	0.430689	0.372722	0.466118	0.158824	0.37658	0.37658	0.160246	-0.44683	0.490787	-0.307499	0.331868	0.329079	0.354308	0.31064	0.299675	0.351682	0.351184	0.299639	-0.280646	0.326927
B1	0.683772	1	0.8328	0.458809	0.280646	0.506218	0.496878	-0.101061	0.256383	-0.109182	-0.240343	0.10766	0.23882	0.533932	0.507741	0.405715	-0.151921	0.36653	0.26887	0.0239074	0.327445	-0.0629917	0.0337546	0.0337546	-0.0604538	-0.256687	0.400741	-0.26552	0.350084	0.321557	0.217299	0.404091	0.13781	0.220547	0.220547	0.139028	-0.319425	0.362164	-0.195477	0.212862	0.241101	0.252453	0.2342	0.233713	0.252829	0.252302	0.232929	-0.169484	0.239393
A25	0.785189	0.8328	1	0.460941	0.260241	0.499619	0.512817	-0.12106	0.275367	-0.192731	-0.298513	0.192021	0.29699	0.570377	0.561647	0.405411	-0.168063	0.418405	0.302066	0.112126	0.330389	-0.113446	0.11974	0.11974	-0.110096	-0.283793	0.455459	-0.286331	0.391604	0.353941	0.274656	0.389371	0.133039	0.277296	0.277296	0.134663	-0.355261	0.407137	-0.248217	0.255291	0.277614	0.291182	0.264797	0.256988	0.28995	0.289816	0.256521	-0.224405	0.276427
max|t1|	0.462362	0.458809	0.460941	1	0.318715	0.713822	0.767626	0.0283742	0.336683	-0.193137	-0.320644	0.191412	0.319933	0.399624	0.413431	0.372722	-0.166438	0.332115	0.271205	0.0814679	0.287143	0.0449216	0.0888787	0.0888787	0.0464443	-0.279732	0.423583	-0.30968	0.397289	0.37993	0.276889	0.334755	0.199838	0.281153	0.281153	0.20065	-0.36521	0.428252	-0.328145	0.302218	0.394783	0.397713	0.402023	0.382509	0.399075	0.398994	0.381706	-0.335465	0.415379
max|t2|	0.293335	0.280646	0.260241	0.318715	1	0.303792	0.274961	0.335059	0.66022	-0.0588295	-0.333739	0.0575098	0.331811	0.303284	0.280544	0.388254	-0.567129	0.512106	0.580529	0.00238567	0.464697	0.273235	0.0124359	0.0124359	0.273945	-0.565098	0.557484	-0.656363	0.572611	0.618192	0.32105	0.524694	0.365007	0.327953	0.327953	0.365616	-0.569565	0.572306	-0.400306	0.49361	0.449604	0.450471	0.455796	0.465139	0.448705	0.449557	0.46601	-0.222273	0.439354
T1	0.51505	0.506218	0.499619	0.713822	0.303792	1	0.794528	0.148876	0.38531	-0.19933	-0.329679	0.197604	0.328562	0.481549	0.477082	0.458911	-0.255266	0.397594	0.346632	0.0858332	0.412111	0.10634	0.0940561	0.0940561	0.107863	-0.365108	0.454139	-0.327445	0.420334	0.385919	0.287955	0.437592	0.218618	0.292828	0.292828	0.22004	-0.38663	0.426527	-0.30801	0.320621	0.360304	0.369352	0.357602	0.360352	0.369887	0.369635	0.35974	-0.282168	0.364063
D1	0.518299	0.496878	0.512817	0.767626	0.274961	0.794528	1	0.0276636	0.342267	-0.28562	-0.338003	0.284097	0.337293	0.402365	0.42409	0.372418	-0.22339	0.429877	0.335059	0.177402	0.300848	0.0590325	0.18461	0.18461	0.0611644	-0.319831	0.472616	-0.300239	0.429065	0.369271	0.295873	0.334856	0.159738	0.299934	0.299934	0.161159	-0.359829	0.427136	-0.308214	0.324813	0.351252	0.35258	0.347336	0.327828	0.352394	0.352306	0.327198	-0.32907	0.358248
T2	0.0153799	-0.101061	-0.12106	0.0283742	0.335059	0.148876	0.0276636	1	0.425105	-0.0746663	-0.216791	0.0731435	0.215268	0.154865	0.143495	0.309883	-0.474544	0.253033	0.388051	0.0403533	0.512004	0.496371	0.0493884	0.0493884	0.49566	-0.443074	0.259225	-0.363789	0.273945	0.316887	0.220344	0.395564	0.330288	0.224608	0.224608	0.330288	-0.325516	0.26755	-0.27612	0.294039	0.275987	0.29596	0.271099	0.318376	0.292899	0.293078	0.31947	-0.12441	0.261327
D2	0.35719	0.256383	0.275367	0.336683	0.66022	0.38531	0.342267	0.425105	1	-0.225014	-0.442262	0.223085	0.440536	0.362875	0.378509	0.44216	-0.760114	0.671793	0.799503	0.153952	0.605908	0.276382	0.164814	0.164814	0.276483	-0.808436	0.718796	-0.741739	0.686615	0.711487	0.421654	0.579209	0.382975	0.428557	0.428557	0.384397	-0.6856	0.667225	-0.505582	0.56119	0.522123	0.53535	0.513634	0.520124	0.532202	0.532842	0.521229	-0.335262	0.502608
C0^2(CCSD)	-0.321253	-0.109182	-0.192731	-0.193137	-0.0588295	-0.19933	-0.28562	-0.0746663	-0.225014	1	0.3913	-0.997868	-0.392011	-0.155982	-0.281661	-0.140247	0.293538	-0.388762	-0.331303	-0.882646	-0.182173	-0.0296939	-0.891275	-0.891275	-0.0314197	0.340237	-0.356378	0.205523	-0.307548	-0.238008	-0.399929	-0.100858	0.0226892	-0.397086	-0.397086	0.0206588	0.268159	-0.29161	0.130573	-0.163276	-0.0778582	-0.10028	-0.0465554	-0.00208355	-0.0952939	-0.0949064	-0.00208471	0.374448	-0.067079
C0^2(DMRG)	-0.39333	-0.240343	-0.298513	-0.320644	-0.333739	-0.329679	-0.338003	-0.216791	-0.442262	0.3913	1	-0.390183	-0.997868	-0.297498	-0.356784	-0.590173	0.382671	-0.483376	-0.46957	-0.305213	-0.383179	-0.199838	-0.313842	-0.313842	-0.200548	0.491498	-0.538501	0.589056	-0.634029	-0.637988	-0.948734	-0.479722	-0.539516	-0.952185	-0.952185	-0.540937	0.686818	-0.656667	0.303717	-0.312749	-0.298363	-0.316798	-0.292445	-0.285954	-0.313341	-0.313568	-0.286318	0.298513	-0.300504
MR(CCSD)	0.320542	0.10766	0.192021	0.191412	0.0575098	0.197604	0.284097	0.0731435	0.223085	-0.997868	-0.390183	1	0.390894	0.154256	0.279935	0.138318	-0.292625	0.387036	0.32978	0.884371	0.180651	0.0283742	0.893	0.893	0.0301	-0.338511	0.354449	-0.203391	0.305619	0.235876	0.398812	0.098726	-0.024212	0.395767	0.395767	-0.0221816	-0.266027	0.289884	-0.129245	0.162764	0.0763325	0.0987549	0.0448274	0.000152455	0.0937684	0.0933773	0.00015254	-0.372925	0.0655486
MR(DMRG)	0.392417	0.23882	0.29699	0.319933	0.331811	0.328562	0.337293	0.215268	0.440536	-0.392011	-0.997868	0.390894	1	0.296381	0.355667	0.588853	-0.380945	0.481854	0.467844	0.305924	0.381453	0.199127	0.314553	0.314553	0.199838	-0.489772	0.536775	-0.587331	0.632303	0.636059	0.949444	0.477793	0.538399	0.952693	0.952693	0.53982	-0.685092	0.654941	-0.303206	0.311624	0.297244	0.31568	0.291327	0.284633	0.312222	0.312447	0.284996	-0.297802	0.299381
Zs(1)(CCSD-CI)	0.666616	0.533932	0.570377	0.399624	0.303284	0.481549	0.402365	0.154865	0.362875	-0.155982	-0.297498	0.154256	0.296381	1	0.867215	0.523374	-0.280747	0.399726	0.37191	0.0733465	0.598599	-0.132328	0.0827877	0.0827877	-0.131009	-0.392011	0.436577	-0.327953	0.368458	0.371199	0.272829	0.495153	0.151515	0.277905	0.277905	0.152733	-0.38795	0.389879	-0.352471	0.349964	0.380035	0.412656	0.362177	0.361063	0.410059	0.410208	0.361062	-0.271509	0.373653
Zs(1)(CCSD-RDM)	0.710269	0.507741	0.561647	0.413431	0.280544	0.477082	0.42409	0.143495	0.378509	-0.281661	-0.356784	0.279935	0.355667	0.867215	1	0.522562	-0.308969	0.446627	0.406223	0.198213	0.593523	-0.133547	0.207654	0.207654	-0.132024	-0.42673	0.479417	-0.345211	0.403787	0.396173	0.333536	0.473225	0.142988	0.339018	0.339018	0.144409	-0.417593	0.422161	-0.35196	0.364789	0.375458	0.409911	0.35252	0.341752	0.406906	0.406844	0.34174	-0.325313	0.370796
Zs(1)(DMRG)	0.493122	0.405715	0.405411	0.372722	0.388254	0.458911	0.372418	0.309883	0.44216	-0.140247	-0.590173	0.138318	0.588853	0.523374	0.522562	1	-0.354754	0.462768	0.446932	0.0490838	0.603573	0.202172	0.0591341	0.0591341	0.203492	-0.465408	0.522765	-0.556672	0.582965	0.605198	0.56388	0.776864	0.550175	0.569768	0.569768	0.552002	-0.636364	0.607431	-0.339082	0.323689	0.357761	0.382974	0.356586	0.383423	0.379752	0.379829	0.38374	-0.196487	0.362226
HOMO(CCSD-NO)	-0.275874	-0.151921	-0.168063	-0.166438	-0.567129	-0.255266	-0.22339	-0.474544	-0.760114	0.293538	0.382671	-0.292625	-0.380945	-0.280747	-0.308969	-0.354754	1	-0.662758	-0.83209	-0.263286	-0.579412	-0.292929	-0.273336	-0.273336	-0.292828	0.77991	-0.610071	0.641947	-0.580529	-0.587331	-0.389473	-0.499721	-0.273641	-0.396173	-0.396173	-0.274859	0.582356	-0.547333	0.445789	-0.482057	-0.385629	-0.39812	-0.366954	-0.375902	-0.393482	-0.393489	-0.377537	0.224912	-0.34978
LUMO(CCSD-NO)	0.527841	0.36653	0.418405	0.332115	0.512106	0.397594	0.429877	0.253033	0.671793	-0.388762	-0.483376	0.387036	0.481854	0.399726	0.446627	0.462768	-0.662758	1	0.810771	0.334349	0.526014	0.204812	0.345414	0.345414	0.206335	-0.714532	0.890056	-0.632201	0.750063	0.668342	0.477996	0.538095	0.291711	0.483884	0.483884	0.293335	-0.664789	0.705091	-0.422894	0.495757	0.38685	0.395578	0.3698	0.361775	0.391549	0.391349	0.362079	-0.279326	0.368246
M(CCSD-NO)	0.411908	0.26887	0.302066	0.271205	0.580529	0.346632	0.335059	0.388051	0.799503	-0.331303	-0.46957	0.32978	0.467844	0.37191	0.406223	0.446932	-0.83209	0.810771	1	0.278717	0.607025	0.260647	0.290188	0.290188	0.261154	-0.839602	0.769453	-0.711182	0.704177	0.689457	0.463581	0.57058	0.323791	0.470078	0.470078	0.325618	-0.688341	0.670981	-0.484731	0.522543	0.43862	0.450166	0.420727	0.422452	0.446163	0.446498	0.423299	-0.28095	0.41038
Ind(CCSD-NO)	0.237399	0.0239074	0.112126	0.0814679	0.00238567	0.0858332	0.177402	0.0403533	0.153952	-0.882646	-0.305213	0.884371	0.305924	0.0733465	0.198213	0.0490838	-0.263286	0.334349	0.278717	1	0.110502	0.00390843	0.988122	0.988122	0.0054312	-0.275265	0.2776	-0.130806	0.228567	0.154358	0.32846	0.0192376	-0.096188	0.325212	0.325212	-0.0941577	-0.187351	0.206944	-0.0601506	0.115632	-0.00411921	0.0140788	-0.0380169	-0.087763	0.00864459	0.00815522	-0.0876088	-0.315365	-0.0209654
rnd(CCSD-NO)	0.474747	0.327445	0.330389	0.287143	0.464697	0.412111	0.300848	0.512004	0.605908	-0.182173	-0.383179	0.180651	0.381453	0.598599	0.593523	0.603573	-0.579412	0.526014	0.607025	0.110502	1	0.20268	0.121567	0.121567	0.203391	-0.660626	0.547231	-0.529364	0.504086	0.530582	0.369474	0.696361	0.348663	0.376377	0.376377	0.349881	-0.553221	0.510076	-0.438941	0.471322	0.447672	0.487472	0.430282	0.461582	0.483182	0.483299	0.463061	-0.272727	0.434968
Theta(CCSD-NO)	-0.0565961	-0.0629917	-0.113446	0.0449216	0.273235	0.10634	0.0590325	0.496371	0.276382	-0.0296939	-0.199838	0.0283742	0.199127	-0.132328	-0.133547	0.202172	-0.292929	0.204812	0.260647	0.00390843	0.20268	1	0.0105071	0.0105071	0.995635	-0.271611	0.225014	-0.293234	0.263489	0.273539	0.20136	0.286026	0.417695	0.205421	0.205421	0.418304	-0.266535	0.25283	-0.0960263	0.0995808	0.108269	0.103228	0.122792	0.163076	0.103125	0.102654	0.163675	-0.0447185	0.107887
FOD(CCSD-NO)	0.247043	0.0337546	0.11974	0.0888787	0.0124359	0.0940561	0.18461	0.0493884	0.164814	-0.891275	-0.313842	0.893	0.314553	0.0827877	0.207654	0.0591341	-0.273336	0.345414	0.290188	0.988122	0.121567	0.0105071	1	1	0.0120298	-0.286737	0.288666	-0.141871	0.239429	0.16522	0.336683	0.0305061	-0.0879651	0.333435	0.333435	-0.0859347	-0.197807	0.2174	-0.0687363	0.12422	0.00493288	0.0237357	-0.0285635	-0.0781076	0.0182045	0.0177376	-0.0779479	-0.320745	-0.0117835
EEN(CCSD-NO)	0.247043	0.0337546	0.11974	0.0888787	0.0124359	0.0940561	0.18461	0.0493884	0.164814	-0.891275	-0.313842	0.893	0.314553	0.0827877	0.207654	0.0591341	-0.273336	0.345414	0.290188	0.988122	0.121567	0.0105071	1	1	0.0120298	-0.286737	0.288666	-0.141871	0.239429	0.16522	0.336683	0.0305061	-0.0879651	0.333435	0.333435	-0.0859347	-0.197807	0.2174	-0.0687363	0.12422	0.00493288	0.0237357	-0.0285635	-0.0781076	0.0182045	0.0177376	-0.0779479	-0.320745	-0.0117835
V(CCSD-NO)	-0.0536521	-0.0604538	-0.110096	0.0464443	0.273945	0.107863	0.0611644	0.49566	0.276483	-0.0314197	-0.200548	0.0301	0.199838	-0.131009	-0.132024	0.203492	-0.292828	0.206335	0.261154	0.0054312	0.203391	0.995635	0.0120298	0.0120298	1	-0.271915	0.226537	-0.293538	0.264403	0.274453	0.201868	0.287143	0.418405	0.206132	0.206132	0.419014	-0.267042	0.253743	-0.0960263	0.100092	0.108371	0.103532	0.122894	0.163381	0.10343	0.10296	0.163981	-0.0456322	0.108194
MRI(CCSD-NO)	-0.409878	-0.256687	-0.283793	-0.279732	-0.565098	-0.365108	-0.319831	-0.443074	-0.808436	0.340237	0.491498	-0.338511	-0.489772	-0.392011	-0.42673	-0.465408	0.77991	-0.714532	-0.839602	-0.275265	-0.660626	-0.271611	-0.286737	-0.286737	-0.271915	1	-0.730267	0.704685	-0.680422	-0.683163	-0.485305	-0.586214	-0.353637	-0.492005	-0.492005	-0.355261	0.70032	-0.654535	0.455601	-0.506185	-0.437094	-0.461246	-0.421438	-0.431701	-0.456841	-0.457202	-0.432858	0.315263	-0.414461
NON(CCSD-NO)	0.561038	0.400741	0.455459	0.423583	0.557484	0.454139	0.472616	0.259225	0.718796	-0.356378	-0.538501	0.354449	0.536775	0.436577	0.479417	0.522765	-0.610071	0.890056	0.769453	0.2776	0.547231	0.225014	0.288666	0.288666	0.226537	-0.730267	1	-0.691589	0.812294	0.752094	0.522359	0.587534	0.366936	0.528653	0.528653	0.368763	-0.738592	0.796965	-0.450286	0.497904	0.453469	0.465413	0.442886	0.436681	0.461621	0.461891	0.43662	-0.326938	0.448638
HOMO(DMRG-NO)	-0.354347	-0.26552	-0.286331	-0.30968	-0.656363	-0.327445	-0.300239	-0.363789	-0.741739	0.205523	0.589056	-0.203391	-0.587331	-0.327953	-0.345211	-0.556672	0.641947	-0.632201	-0.711182	-0.130806	-0.529364	-0.293234	-0.141871	-0.141871	-0.293538	0.704685	-0.691589	1	-0.797878	-0.887112	-0.572509	-0.657175	-0.539313	-0.580021	-0.580021	-0.540531	0.84417	-0.797574	0.454477	-0.490543	-0.462114	-0.473342	-0.46159	-0.467477	-0.469351	-0.47025	-0.468552	0.272118	-0.455678
LUMO(DMRG-NO)	0.474646	0.350084	0.391604	0.397289	0.572611	0.420334	0.429065	0.273945	0.686615	-0.307548	-0.634029	0.305619	0.632303	0.368458	0.403787	0.582965	-0.580529	0.750063	0.704177	0.228567	0.504086	0.263489	0.239429	0.239429	0.264403	-0.680422	0.812294	-0.797878	1	0.86955	0.619918	0.635145	0.483783	0.626415	0.626415	0.48561	-0.855236	0.948531	-0.424121	0.463245	0.42316	0.431258	0.417474	0.410967	0.427551	0.427741	0.411909	-0.269377	0.417216
M(DMRG-NO)	0.430689	0.321557	0.353941	0.37993	0.618192	0.385919	0.369271	0.316887	0.711487	-0.238008	-0.637988	0.235876	0.636059	0.371199	0.396173	0.605198	-0.587331	0.668342	0.689457	0.154358	0.530582	0.273539	0.16522	0.16522	0.274453	-0.683163	0.752094	-0.887112	0.86955	1	0.616771	0.675854	0.549668	0.624486	0.624486	0.551292	-0.898178	0.894422	-0.44814	0.4749	0.462826	0.47385	0.462911	0.46209	0.470164	0.470964	0.462857	-0.28694	0.46435
Ind(DMRG-NO)	0.372722	0.217299	0.274656	0.276889	0.32105	0.287955	0.295873	0.220344	0.421654	-0.399929	-0.948734	0.398812	0.949444	0.272829	0.333536	0.56388	-0.389473	0.477996	0.463581	0.32846	0.369474	0.20136	0.336683	0.336683	0.201868	-0.485305	0.522359	-0.572509	0.619918	0.616771	1	0.462362	0.529872	0.992285	0.992285	0.53109	-0.672301	0.639105	-0.273565	0.297618	0.264901	0.282948	0.257579	0.251703	0.279068	0.279316	0.252047	-0.267956	0.264898
rnd(DMRG-NO)	0.466118	0.404091	0.389371	0.334755	0.524694	0.437592	0.334856	0.395564	0.579209	-0.100858	-0.479722	0.098726	0.477793	0.495153	0.473225	0.776864	-0.499721	0.538095	0.57058	0.0192376	0.696361	0.286026	0.0305061	0.0305061	0.287143	-0.586214	0.587534	-0.657175	0.635145	0.675854	0.462362	1	0.515253	0.469875	0.469875	0.51708	-0.693011	0.64885	-0.392129	0.400572	0.404445	0.426989	0.403853	0.443389	0.423687	0.424173	0.443942	-0.178417	0.398954
Theta(DMRG-NO)	0.158824	0.13781	0.133039	0.199838	0.365007	0.218618	0.159738	0.330288	0.382975	0.0226892	-0.539516	-0.024212	0.538399	0.151515	0.142988	0.550175	-0.273641	0.291711	0.323791	-0.096188	0.348663	0.417695	-0.0879651	-0.0879651	0.418405	-0.353637	0.366936	-0.539313	0.483783	0.549668	0.529872	0.515253	1	0.533932	0.533932	0.997767	-0.555657	0.512106	-0.266615	0.256109	0.305279	0.311716	0.319484	0.362385	0.310392	0.31102	0.362689	-0.136897	0.316929
FOD(DMRG-NO)	0.37658	0.220547	0.277296	0.281153	0.327953	0.292828	0.299934	0.224608	0.428557	-0.397086	-0.952185	0.395767	0.952693	0.277905	0.339018	0.569768	-0.396173	0.483884	0.470078	0.325212	0.376377	0.205421	0.333435	0.333435	0.206132	-0.492005	0.528653	-0.580021	0.626415	0.624486	0.992285	0.469875	0.533932	1	1	0.535354	-0.679813	0.646008	-0.278471	0.302116	0.269376	0.288031	0.262459	0.257801	0.284356	0.284515	0.258352	-0.26958	0.270611
EEN(DMRG-NO)	0.37658	0.220547	0.277296	0.281153	0.327953	0.292828	0.299934	0.224608	0.428557	-0.397086	-0.952185	0.395767	0.952693	0.277905	0.339018	0.569768	-0.396173	0.483884	0.470078	0.325212	0.376377	0.205421	0.333435	0.333435	0.206132	-0.492005	0.528653	-0.580021	0.626415	0.624486	0.992285	0.469875	0.533932	1	1	0.535354	-0.679813	0.646008	-0.278471	0.302116	0.269376	0.288031	0.262459	0.257801	0.284356	0.284515	0.258352	-0.26958	0.270611
V(DMRG-NO)	0.160246	0.139028	0.134663	0.20065	0.365616	0.22004	0.161159	0.330288	0.384397	0.0206588	-0.540937	-0.0221816	0.53982	0.152733	0.144409	0.552002	-0.274859	0.293335	0.325618	-0.0941577	0.349881	0.418304	-0.0859347	-0.0859347	0.419014	-0.355261	0.368763	-0.540531	0.48561	0.551292	0.53109	0.51708	0.997767	0.535354	0.535354	1	-0.557078	0.51373	-0.26641	0.256313	0.305076	0.311512	0.319484	0.361978	0.310392	0.310918	0.362486	-0.137303	0.316929
MRI(DMRG-NO)	-0.44683	-0.319425	-0.355261	-0.36521	-0.569565	-0.38663	-0.359829	-0.325516	-0.6856	0.268159	0.686818	-0.266027	-0.685092	-0.38795	-0.417593	-0.636364	0.582356	-0.664789	-0.688341	-0.187351	-0.553221	-0.266535	-0.197807	-0.197807	-0.267042	0.70032	-0.738592	0.84417	-0.855236	-0.898178	-0.672301	-0.693011	-0.555657	-0.679813	-0.679813	-0.557078	1	-0.881326	0.431786	-0.451385	-0.428856	-0.444981	-0.427537	-0.430786	-0.441078	-0.441503	-0.431332	0.273235	-0.428336
NON(DMRG-NO)	0.490787	0.362164	0.407137	0.428252	0.572306	0.426527	0.427136	0.26755	0.667225	-0.29161	-0.656667	0.289884	0.654941	0.389879	0.422161	0.607431	-0.547333	0.705091	0.670981	0.206944	0.510076	0.25283	0.2174	0.2174	0.253743	-0.654535	0.796965	-0.797574	0.948531	0.894422	0.639105	0.64885	0.512106	0.646008	0.646008	0.51373	-0.881326	1	-0.426778	0.442899	0.434043	0.444778	0.43323	0.427127	0.441281	0.441605	0.428078	-0.272118	0.437416
HOMO(FT-TPSS)	-0.307499	-0.195477	-0.248217	-0.328145	-0.400306	-0.30801	-0.308214	-0.27612	-0.505582	0.130573	0.303717	-0.129245	-0.303206	-0.352471	-0.35196	-0.339082	0.445789	-0.422894	-0.484731	-0.0601506	-0.438941	-0.0960263	-0.0687363	-0.0687363	-0.0960263	0.455601	-0.450286	0.454477	-0.424121	-0.44814	-0.273565	-0.392129	-0.266615	-0.278471	-0.278471	-0.26641	0.431786	-0.426778	1	-0.650506	-0.860028	-0.830122	-0.832045	-0.782258	-0.831087	-0.83027	-0.782492	0.480949	-0.803042
LUMO(FT-TPSS)	0.331868	0.212862	0.255291	0.302218	0.49361	0.320621	0.324813	0.294039	0.56119	-0.163276	-0.312749	0.162764	0.311624	0.349964	0.364789	0.323689	-0.482057	0.495757	0.522543	0.115632	0.471322	0.0995808	0.12422	0.12422	0.100092	-0.506185	0.497904	-0.490543	0.463245	0.4749	0.297618	0.400572	0.256109	0.302116	0.302116	0.256313	-0.451385	0.442899	-0.650506	1	0.780272	0.753679	0.737638	0.690511	0.756092	0.757613	0.692536	-0.423474	0.770442
M(FT-TPSS)	0.329079	0.241101	0.277614	0.394783	0.449604	0.360304	0.351252	0.275987	0.522123	-0.0778582	-0.298363	0.0763325	0.297244	0.380035	0.375458	0.357761	-0.385629	0.38685	0.43862	-0.00411921	0.447672	0.108269	0.00493288	0.00493288	0.108371	-0.437094	0.453469	-0.462114	0.42316	0.462826	0.264901	0.404445	0.305279	0.269376	0.269376	0.305076	-0.428856	0.434043	-0.860028	0.780272	1	0.939658	0.942129	0.878112	0.945615	0.946409	0.879827	-0.577859	0.937143
Ind(FT-TPSS)	0.354308	0.252453	0.291182	0.397713	0.450471	0.369352	0.35258	0.29596	0.53535	-0.10028	-0.316798	0.0987549	0.31568	0.412656	0.409911	0.382974	-0.39812	0.395578	0.450166	0.0140788	0.487472	0.103228	0.0237357	0.0237357	0.103532	-0.461246	0.465413	-0.473342	0.431258	0.47385	0.282948	0.426989	0.311716	0.288031	0.288031	0.311512	-0.444981	0.444778	-0.830122	0.753679	0.939658	1	0.909387	0.879656	0.993457	0.991966	0.881676	-0.580788	0.916647
rnd(FT-TPSS)	0.31064	0.2342	0.264797	0.402023	0.455796	0.357602	0.347336	0.271099	0.513634	-0.0465554	-0.292445	0.0448274	0.291327	0.362177	0.35252	0.356586	-0.366954	0.3698	0.420727	-0.0380169	0.430282	0.122792	-0.0285635	-0.0285635	0.122894	-0.421438	0.442886	-0.46159	0.417474	0.462911	0.257579	0.403853	0.319484	0.262459	0.262459	0.319484	-0.427537	0.43323	-0.832045	0.737638	0.942129	0.909387	1	0.899835	0.916039	0.91753	0.901968	-0.55714	0.936186
Theta(FT-TPSS)	0.299675	0.233713	0.256988	0.382509	0.465139	0.360352	0.327828	0.318376	0.520124	-0.00208355	-0.285954	0.000152455	0.284633	0.361063	0.341752	0.383423	-0.375902	0.361775	0.422452	-0.087763	0.461582	0.163076	-0.0781076	-0.0781076	0.163381	-0.431701	0.436681	-0.467477	0.410967	0.46209	0.251703	0.443389	0.362385	0.257801	0.257801	0.361978	-0.430786	0.427127	-0.782258	0.690511	0.878112	0.879656	0.899835	1	0.882984	0.883325	0.998422	-0.498374	0.878664
FOD(FT-TPSS)	0.351682	0.252829	0.28995	0.399075	0.448705	0.369887	0.352394	0.292899	0.532202	-0.0952939	-0.313341	0.0937684	0.312222	0.410059	0.406906	0.379752	-0.393482	0.391549	0.446163	0.00864459	0.483182	0.103125	0.0182045	0.0182045	0.10343	-0.456841	0.461621	-0.469351	0.427551	0.470164	0.279068	0.423687	0.310392	0.284356	0.284356	0.310392	-0.441078	0.441281	-0.831087	0.756092	0.945615	0.993457	0.916039	0.882984	1	0.996888	0.885057	-0.584781	0.922814
EEN(FT-TPSS)	0.351184	0.252302	0.289816	0.398994	0.449557	0.369635	0.352306	0.293078	0.532842	-0.0949064	-0.313568	0.0933773	0.312447	0.410208	0.406844	0.379829	-0.393489	0.391349	0.446498	0.00815522	0.483299	0.102654	0.0177376	0.0177376	0.10296	-0.457202	0.461891	-0.47025	0.427741	0.470964	0.279316	0.424173	0.31102	0.284515	0.284515	0.310918	-0.441503	0.441605	-0.83027	0.757613	0.946409	0.991966	0.91753	0.883325	0.996888	1	0.8853	-0.586055	0.92524
V(FT-TPSS)	0.299639	0.232929	0.256521	0.381706	0.46601	0.35974	0.327198	0.31947	0.521229	-0.00208471	-0.286318	0.00015254	0.284996	0.361062	0.34174	0.38374	-0.377537	0.362079	0.423299	-0.0876088	0.463061	0.163675	-0.0779479	-0.0779479	0.163981	-0.432858	0.43662	-0.468552	0.411909	0.462857	0.252047	0.443942	0.362689	0.258352	0.258352	0.362486	-0.431332	0.428078	-0.782492	0.692536	0.879827	0.881676	0.901968	0.998422	0.885057	0.8853	1	-0.498247	0.880791
MRI(FT-TPSS)	-0.280646	-0.169484	-0.224405	-0.335465	-0.222273	-0.282168	-0.32907	-0.12441	-0.335262	0.374448	0.298513	-0.372925	-0.297802	-0.271509	-0.325313	-0.196487	0.224912	-0.279326	-0.28095	-0.315365	-0.272727	-0.0447185	-0.320745	-0.320745	-0.0456322	0.315263	-0.326938	0.272118	-0.269377	-0.28694	-0.267956	-0.178417	-0.136897	-0.26958	-0.26958	-0.137303	0.273235	-0.272118	0.480949	-0.423474	-0.577859	-0.580788	-0.55714	-0.498374	-0.584781	-0.586055	-0.498247	1	-0.576573
NON(FT-TPSS)	0.326927	0.239393	0.276427	0.415379	0.439354	0.364063	0.358248	0.261327	0.502608	-0.067079	-0.300504	0.0655486	0.299381	0.373653	0.370796	0.362226	-0.34978	0.368246	0.41038	-0.0209654	0.434968	0.107887	-0.0117835	-0.0117835	0.108194	-0.414461	0.448638	-0.455678	0.417216	0.46435	0.264898	0.398954	0.316929	0.270611	0.270611	0.316929	-0.428336	0.437416	-0.803042	0.770442	0.937143	0.916647	0.936186	0.878664	0.922814	0.92524	0.880791	-0.576573	1
\Tilde{d}_ϕ(0.10)	0.55454	0.451906	0.482463	0.551698	0.263083	0.595452	0.627735	0.0939546	0.379321	-0.477184	-0.52307	0.475661	0.523171	0.377494	0.448759	0.465915	-0.295366	0.506726	0.417187	0.372824	0.359829	0.100756	0.380438	0.380438	0.102685	-0.429978	0.55048	-0.399015	0.538196	0.475763	0.49698	0.418608	0.249378	0.499619	0.499619	0.251409	-0.509568	0.54784	-0.253839	0.286269	0.269783	0.281627	0.255851	0.237575	0.278559	0.278195	0.237098	-0.307852	0.267653
\Tilde{d}_ϕ(0.05)	0.550683	0.44013	0.472108	0.547434	0.263286	0.590579	0.62408	0.0976093	0.382975	-0.486524	-0.526725	0.485204	0.526826	0.371199	0.447135	0.462261	-0.300848	0.512004	0.420029	0.385006	0.357596	0.103396	0.39262	0.39262	0.105934	-0.43343	0.552916	-0.401249	0.545302	0.478605	0.503477	0.417187	0.244099	0.505913	0.505913	0.24613	-0.511395	0.550683	-0.252919	0.289848	0.268257	0.27939	0.254632	0.234323	0.276322	0.276054	0.233844	-0.311913	0.26347
\Tilde{d}_γ(0.10)	0.43546	0.368763	0.398305	0.468961	0.139739	0.525912	0.579717	0.00736003	0.240546	-0.4649	-0.318309	0.463581	0.31841	0.306127	0.367849	0.245317	-0.194762	0.350896	0.276788	0.382671	0.233237	-0.0217755	0.387645	0.387645	-0.0196437	-0.280646	0.355464	-0.212933	0.324095	0.260038	0.302167	0.204913	0.0582204	0.30298	0.30298	0.0600477	-0.283285	0.315669	-0.134253	0.193232	0.144783	0.153037	0.125232	0.100468	0.150721	0.15026	0.100219	-0.270595	0.142677
\Tilde{d}_γ(0.05)	0.471397	0.382569	0.416578	0.457185	0.163291	0.516167	0.569768	0.00817217	0.256586	-0.480534	-0.343485	0.479417	0.34379	0.32907	0.395868	0.28024	-0.205726	0.402467	0.301964	0.399523	0.257195	-0.00126897	0.404497	0.404497	0.00106594	-0.299325	0.401553	-0.23547	0.369778	0.29496	0.330998	0.239023	0.0813664	0.333029	0.333029	0.0833968	-0.315771	0.357292	-0.147847	0.20775	0.156581	0.165947	0.137328	0.111546	0.163434	0.162493	0.1111	-0.280341	0.151757
\Tilde{d}_γ,NO(0.10)	0.437795	0.354449	0.386224	0.438404	0.119943	0.484798	0.554642	0.0109132	0.254657	-0.524288	-0.362063	0.523171	0.362164	0.292016	0.366733	0.272829	-0.223694	0.406223	0.319527	0.447541	0.244505	-0.0025887	0.45353	0.45353	-0.00045683	-0.315669	0.395767	-0.230902	0.356479	0.28694	0.354652	0.230597	0.0743617	0.354855	0.354855	0.075986	-0.313233	0.349272	-0.180758	0.229118	0.169498	0.17784	0.145155	0.117034	0.175841	0.174828	0.116591	-0.300543	0.161959
\Tilde{d}_γ,NO(0.05)	0.458708	0.377798	0.406122	0.477996	0.159738	0.519111	0.588143	0.0176133	0.280037	-0.498909	-0.369169	0.497792	0.369271	0.317192	0.387848	0.293538	-0.238313	0.430384	0.341658	0.420334	0.265824	0.0156845	0.427136	0.427136	0.0180194	-0.335161	0.425816	-0.255672	0.384092	0.314146	0.359119	0.254353	0.0922288	0.359931	0.359931	0.0940561	-0.337597	0.374854	-0.204062	0.253348	0.197264	0.204371	0.174532	0.14783	0.202385	0.201332	0.147608	-0.299528	0.188586
[truncated: 6 more columns]

## Sheet: Table S6. TM, d
	d_ϕ(0.10)					d_ϕ(0.05)					d_γ(0.10)					d_γ(0.05)					d_γ,NO(0.10)					d_γ,NO(0.05)
species	active space size	d^AS_ϕ	d^a_ϕ	d^b_ϕ	\Tilde{d}_ϕ(0.10)	active space size	d^AS_ϕ	d^a_ϕ	d^b_ϕ	\Tilde{d}_ϕ(0.05)	active space size	d^AS_γ	d^a_γ	d^b_γ	\Tilde{d}_γ(0.10)	active space size	d^AS_γ	d^a_γ	d^b_γ	\Tilde{d}_γ(0.05)	active space size	d^AS_γ,NO	d^a_γ,NO	d^b_γ,NO	\Tilde{d}_γ,NO(0.10)	active space size	d^AS_γ,NO	d^a_γ,NO	d^b_γ,NO	\Tilde{d}_γ,NO(0.05)
3d-MLBE-SR
CrCl	18	0.081508	0.0807537	0.00637736	0.0435655	33	0.0379983	0.0395786	0.0232089	0.0313937	29	0.0854185	0.0764461	0.0124004	0.0444233	39	0.0461167	0.0354019	0.0195766	0.0274893	23	0.0687884	0.0603822	0.0152036	0.0377929	32	0.044605	0.0322923	0.0199182	0.0261053
MnCl	19	0.0594424	0.0591998	0.00238289	0.0307913	26	0.0482023	0.0510306	0.0181494	0.03459	17	0.0876114	0.0869007	0.00109442	0.0439976	31	0.0459847	0.0414486	0.00945869	0.0254536	18	0.0830764	0.0834445	0.00382444	0.0436344	27	0.03979	0.0388346	0.00804148	0.0234381
FeCl	22	0.0678686	0.0665239	0.00859247	0.0375582	32	0.037391	0.0398456	0.0215707	0.0307081	22	0.0889061	0.0849789	0.00455605	0.0447675	32	0.0484665	0.0407939	0.0145383	0.0276661	19	0.0988948	0.0971748	0.00563085	0.0514028	30	0.0476007	0.0480924	0.00896257	0.0285275
CuCl	16	0.0859449	0.0894966	0.011392	0.0504443	21	0.0480205	0.0685273	0.0293028	0.0489151	20	0.0920413	0.0920966	0.018775	0.0554358	43	0.0424501	0.08116	0.0508263	0.0659932	17	0.0917571	0.101814	0.0192763	0.0605451	39	0.0294645	0.044812	0.0283049	0.0365584
ZnH	12	0.0905711	0.0886357	0.00664237	0.047639	23	0.0430486	0.0393708	0.0252951	0.032333	21	0.0921946	0.08363	0.0142229	0.0489265	29	0.0461557	0.0389143	0.0184135	0.0286639	15	0.0620626	0.0617219	0.00995544	0.0358387	30	0.0308115	0.0344986	0.0162107	0.0253547
ZnS	16	0.0598595	0.0858456	0.0422265	0.0640361	23	0.0468868	0.0921631	0.0696187	0.0808909	16	0.071992	0.0921891	0.0478269	0.070008	41	0.0480777	0.0719558	0.0461583	0.0590571	13	0.0936207	0.105358	0.0226693	0.0640138	41	0.0165253	0.0615007	0.0586726	0.0600866
ZnCl	20	0.0484991	0.0515627	0.00983121	0.0306969	20	0.0484991	0.0515627	0.00983121	0.0306969	21	0.0666141	0.0631509	0.00684906	0.035	34	0.0391138	0.0304168	0.0163943	0.0234056	12	0.0925731	0.0939421	0.0047692	0.0493556	38	0.0342978	0.0527303	0.0284538	0.040592
3d-MLBE-MR
TiCl	39	0.0555836	0.174046	0.135475	0.15476	44	0.0324848	0.367761	0.338599	0.35318	33	0.0971907	0.0790088	0.028987	0.0539979	44	0.0329653	0.440053	0.413307	0.42668	23	0.074882	0.0930676	0.029727	0.0613973	27	0.0442304	0.0579512	0.034738	0.0463446
VH	25	0.0591354	0.0491417	0.0330443	0.041093	28	0.0419048	0.0380993	0.0342902	0.0361947	25	0.0805578	0.0561299	0.0347792	0.0454546	30	0.0391712	0.0293314	0.0376993	0.0335153	18	0.0915685	0.072103	0.0252949	0.0486989	23	0.0498931	0.0332479	0.0295802	0.0314141
VO	27	0.0737045	0.123654	0.0888547	0.106255	43	0.0215632	0.101711	0.0943619	0.0980364	31	0.0807493	0.115525	0.0964463	0.105986	43	0.0367146	0.108031	0.106566	0.107298	20	0.0541798	0.117561	0.0982847	0.107923	26	0.0431219	0.111738	0.100831	0.106284
VCl	37	0.0903086	0.121342	0.073906	0.0976238	44	0.0342865	0.075482	0.0778906	0.0766863	41	0.0828723	0.0783907	0.045357	0.0618739	44	0.0466033	0.0632681	0.0730184	0.0681432	31	0.040854	0.0588264	0.0288495	0.0438379	31	0.040854	0.0544299	0.0243365	0.0393832
CrH	12	0.0575007	0.0566324	0.00359381	0.0301131	18	0.0342937	0.0362646	0.0126054	0.024435	10	0.0892146	0.0887238	0.000826743	0.0447753	18	0.0461942	0.0414191	0.00683832	0.0241287	12	0.0541058	0.0527726	0.00234755	0.0275601	14	0.0411217	0.0395798	0.00408608	0.0218329
CrO	26	0.093782	0.160777	0.108486	0.134631	34	0.0369474	0.140032	0.128005	0.134018	30	0.0799831	0.150565	0.11706	0.133813	36	0.0497599	0.117771	0.110457	0.114114	15	0.0926418	0.163128	0.114448	0.138788	32	0.0389251	0.120902	0.108268	0.114585
MnS	31	0.0953458	0.115758	0.0634244	0.0895912	36	0.0435562	0.0911547	0.0723944	0.0817746	35	0.0545315	0.0737776	0.051801	0.0627893	38	0.0434296	0.0673468	0.0493917	0.0583693	23	0.0711958	0.0845824	0.0399141	0.0622483	31	0.0359501	0.059935	0.0469603	0.0534476
FeH	11	0.0798071	0.0787127	0.00416754	0.0414401	20	0.0455384	0.0482226	0.0189348	0.0335787	20	0.060549	0.0553218	0.00881712	0.0320695	31	0.036186	0.0322479	0.0159701	0.024109	16	0.0564891	0.0565248	0.00868482	0.0326048	22	0.0446963	0.0451843	0.01073	0.0279571
CoH	24	0.0847073	0.22025	0.196152	0.208201	36	0.042417	0.328447	0.342926	0.335686	28	0.0883857	0.394541	0.36162	0.37808	37	0.0423062	0.298837	0.311071	0.304954	13	0.0789234	0.0919541	0.0523261	0.0721401	25	0.0412141	0.278181	0.264332	0.271256
CoCl	24	0.0857595	0.0817783	0.0198672	0.0508227	34	0.0436201	0.0491723	0.0287575	0.0389649	27	0.0897753	0.0744506	0.0202477	0.0473491	36	0.0442584	0.0397613	0.022447	0.0311042	23	0.09729	0.0962653	0.0095934	0.0529293	35	0.034169	0.038227	0.0133028	0.0257649
NiCl	20	0.0641626	0.105689	0.0658658	0.0857774	36	0.0491442	0.0803724	0.0883346	0.0843535	21	0.0929568	0.0860942	0.0207789	0.0534366	36	0.0693095	0.058407	0.041948	0.0501775	21	0.0976602	0.10943	0.021627	0.0655283	37	0.0348094	0.0562706	0.0343105	0.0452905
CuH	11	0.066233	0.075429	0.0172743	0.0463516	23	0.0434914	0.0547941	0.0470895	0.0509418	11	0.0817044	0.0705908	0.0191482	0.0448695	33	0.044787	0.0583481	0.0376026	0.0479753	16	0.0740267	0.0706916	0.026867	0.0487793	26	0.0390935	0.0497713	0.024538	0.0371546
ZnO	20	0.0706048	0.104178	0.0764947	0.0903362	25	0.0480311	0.0947094	0.075363	0.0850362	22	0.0772623	0.136845	0.091317	0.114081	35	0.0468354	0.124651	0.102191	0.113421	18	0.0976989	0.127558	0.0482096	0.0878836	33	0.0449791	0.114596	0.090028	0.102312
3d-TM-9
ScB	14	0.0794628	0.113973	0.0577708	0.0858718	26	0.0369133	0.0797206	0.066041	0.0728808	12	0.0833012	0.10246	0.0382581	0.0703593	26	0.0472187	0.0859094	0.0667519	0.0763306	17	0.0390532	0.0846995	0.0616357	0.0731676	17	0.0390532	0.0846985	0.0616342	0.0731664
ScC	16	0.0844128	0.125187	0.0642753	0.0947312	31	0.04503	0.112856	0.0925323	0.102694	15	0.0927703	0.114347	0.0568637	0.0856056	33	0.0377883	0.103503	0.0948683	0.0991858	14	0.0940743	0.120281	0.071574	0.0959273	19	0.0402688	0.102564	0.0937214	0.0981428
ScS	17	0.0795406	0.106184	0.0505127	0.0783483	28	0.0449314	0.0869998	0.0617072	0.0743535	28	0.0771985	0.110041	0.0673412	0.0886909	34	0.0450168	0.12416	0.100443	0.112301	17	0.0911655	0.138474	0.081768	0.110121	23	0.0315747	0.104074	0.0919634	0.0980186
TiB	23	0.0865027	0.102763	0.0689176	0.0858405	29	0.0457236	0.0907985	0.075448	0.0831233	26	0.0756746	0.116836	0.0915081	0.104172	35	0.0410009	0.108488	0.114898	0.111693	13	0.0975627	0.118196	0.0613244	0.08976	27	0.0393032	0.131032	0.117851	0.124441
TiC	15	0.0888014	0.112518	0.0592393	0.0858784	30	0.039021	0.0993734	0.0854307	0.0924021	15	0.0918301	0.120158	0.0668938	0.0935258	33	0.0419677	0.11897	0.109351	0.11416	11	0.0465593	0.11852	0.0946906	0.106605	11	0.0465593	0.11852	0.0946906	0.106605
TiS	19	0.0835626	0.181684	0.114077	0.147881	30	0.0375984	0.122778	0.10277	0.112774	21	0.0925631	0.155512	0.125296	0.140404	30	0.0450394	0.163333	0.149729	0.156531	13	0.0662353	0.149381	0.153409	0.151395	19	0.0455676	0.179622	0.166423	0.173023
VB	26	0.0934573	0.10432	0.0903876	0.097354	35	0.0460602	0.121287	0.110932	0.116109	30	0.0954009	0.134435	0.132402	0.133418	41	0.0398833	0.152246	0.153986	0.153116	17	0.0878593	0.10831	0.0790394	0.0936745	27	0.0475065	0.157539	0.13673	0.147135
VC	20	0.0864656	0.191185	0.132439	0.161812	35	0.0453516	0.167875	0.14951	0.158692	20	0.0934779	0.167749	0.11803	0.142889	39	0.0240103	0.174986	0.163109	0.169047	17	0.0890679	0.181841	0.127614	0.154728	22	0.044235	0.1631	0.147843	0.155471
VS	20	0.0966555	0.140148	0.0780395	0.109094	37	0.044358	0.118354	0.104844	0.111599	33	0.0955581	0.132108	0.120479	0.126294	46	0.0128492	0.161754	0.156193	0.158974	15	0.0966963	0.141867	0.118926	0.130396	34	0.039561	0.152099	0.15178	0.15194
4d-TM-9
YB	11	0.0726936	0.0757229	0.0365215	0.0561222	21	0.0479516	0.0697727	0.0476376	0.0587052	16	0.0721213	0.0658512	0.0431869	0.0545191	27	0.043798	0.0636851	0.0449398	0.0543125	17	0.048178	0.0610035	0.0369725	0.048988	17	0.048178	0.0610022	0.0369715	0.0489869
YC	13	0.0931013	0.089074	0.019094	0.054084	29	0.0319295	0.0716328	0.0606395	0.0661362	19	0.0839402	0.079397	0.0248734	0.0521352	29	0.0377918	0.0636174	0.0555254	0.0595714	17	0.0720034	0.0649029	0.0270567	0.0459798	27	0.022185	0.056656	0.0635153	0.0600857
YS	15	0.0751529	0.08364	0.0314284	0.0575342	21	0.0483031	0.0691068	0.0413265	0.0552166	15	0.0986113	0.095847	0.0324666	0.0641568	29	0.0379745	0.0603273	0.047323	0.0538252	17	0.0760938	0.0834546	0.0372859	0.0603703	20	0.0483226	0.0667788	0.0445098	0.0556443
ZrB	13	0.0686841	0.0875284	0.0385957	0.063062	26	0.0418289	0.0691637	0.0421429	0.0556533	13	0.0756689	0.0862752	0.0319522	0.0591137	32	0.0362344	0.0617184	0.0379833	0.0498508	13	0.0658814	0.0816297	0.0280979	0.0548638	16	0.0499187	0.0675408	0.0293915	0.0484662
ZrC	13	0.0775402	0.0865177	0.0418087	0.0641632	28	0.0406474	0.0685832	0.0597005	0.0641419	10	0.0971071	0.0905972	0.0218004	0.0561988	31	0.0416042	0.0689375	0.061873	0.0654053	15	0.0629107	0.0874086	0.0508976	0.0691531	20	0.0471673	0.0757804	0.0533444	0.0645624
ZrS	16	0.086516	0.104378	0.050014	0.0771959	27	0.0420102	0.0717926	0.0540053	0.0628989	19	0.096016	0.111721	0.0606041	0.0861623	33	0.0419755	0.0859309	0.0712545	0.0785927	10	0.0921149	0.112466	0.0346694	0.073568	22	0.0410288	0.0850253	0.0642764	0.0746508
NbB	28	0.0971906	0.117817	0.0519384	0.0848776	34	0.0466078	0.0915238	0.0729684	0.0822461	31	0.0769006	0.100094	0.061809	0.0809516	37	0.0421538	0.0903198	0.0779165	0.0841181	14	0.0884697	0.0965523	0.0374175	0.0669849	18	0.0483735	0.0687274	0.0421544	0.0554409
NbC	19	0.0679255	0.170422	0.137654	0.154038	32	0.0399751	0.154064	0.142006	0.148035	13	0.0624672	0.063343	0.0369448	0.0501439	35	0.0447913	0.0793132	0.0969596	0.0881364	14	0.0761177	0.122661	0.08732	0.104991	34	0.0132141	0.112495	0.114896	0.113695
NbS	14	0.0753454	0.119511	0.0609557	0.0902332	33	0.0463333	0.104489	0.0740469	0.089268	17	0.0936461	0.126568	0.0645929	0.0955804	38	0.046376	0.0901772	0.0736898	0.0819335	13	0.0728147	0.115565	0.0591816	0.0873734	21	0.0468584	0.092213	0.0673959	0.0798045
TM-MR
3d
ScO	15	0.0430491	0.0744009	0.0507945	0.0625977						17	0.052145	0.0696301	0.0531543	0.0613922
Sc2	24	0.0902234	0.133034	0.0826814	0.107857						25	0.0959579	0.129243	0.0795552	0.104399
ScB2	30	0.091798	0.143291	0.0980146	0.120653						33	0.096276	0.189489	0.141735	0.165612
TiH	29	0.0387391	0.265578	0.240697	0.253137						28	0.0494305	0.328667	0.294546	0.311606
TiB	24	0.0719134	0.0896939	0.0641477	0.0769208						26	0.0743899	0.10927	0.082045	0.0956574
TiN	14	0.0786158	0.101845	0.0501196	0.0759825						16	0.0927753	0.110807	0.0648807	0.0878439
TiF	35	0.0851232	0.17461	0.101457	0.138034						41	0.0626863	0.14316	0.0833369	0.113249
TiSe	18	0.0871283	0.144594	0.0984241	0.121509						25	0.0649103	0.183564	0.166982	0.175273
VS	20	0.0973742	0.140974	0.078977	0.109975						33	0.0967884	0.12985	0.117617	0.123733
VSe	33	0.0842787	0.133399	0.100334	0.116867						39	0.074834	0.121402	0.13658	0.128991
V2	38	0.0901809	0.233732	0.15737	0.195551						31	0.0998837	0.241588	0.165754	0.203671
VO2	23	0.0730373	0.15808	0.109258	0.133669						28	0.0835196	0.161888	0.137204	0.149546
CrN	27	0.0897427	0.163031	0.112269	0.13765						29	0.0893989	0.156628	0.121191	0.138909
CrS	31	0.0978911	0.321264	0.246216	0.28374						38	0.050665	0.114707	0.0746607	0.0946838
Cr2	20	0.0784904	0.120724	0.0549109	0.0878176						47	0.0812305	0.135009	0.125216	0.130113
CrO3	26	0.0822861	0.183186	0.142779	0.162983						33	0.0867779	0.231376	0.217436	0.224406
CrO2Cl	21	0.0941971	0.203224	0.143254	0.173239						35	0.0836132	0.223696	0.199284	0.21149
MnO	25	0.0799718	0.131924	0.0996283	0.115776						29	0.0608799	0.0889653	0.0676249	0.0782951
FeO	28	0.0644956	0.143949	0.123396	0.133672						28	0.0552523	0.102944	0.0850431	0.0939935
FeS	33	0.0889182	0.167006	0.160127	0.163566						36	0.0722774	0.18766	0.187892	0.187776
Fe2	32	0.103848	0.447338	0.438314	0.442826						40	0.0893322	0.218917	0.170132	0.194524
FeCN	27	0.0529583	0.0573107	0.0145855	0.0359481						18	0.0931367	0.092346	0.00889553	0.0506208
CoO	25	0.0980812	0.189458	0.148405	0.168932						30	0.0914983	0.207477	0.181535	0.194506
CoSi	35	0.0825731	0.304168	0.326182	0.315175						45	0.0319618	0.177938	0.185336	0.181637
CoS	35	0.0604957	0.274086	0.258866	0.266476						35	0.0777772	0.442068	0.405544	0.423806
CoGe	36	0.0947721	0.330116	0.305362	0.317739						43	0.0941635	0.46806	0.454561	0.461311
NiH	15	0.093746	0.098661	0.096377	0.097519						11	0.0927831	0.0869258	0.0244223	0.055674
NiO	31	0.0780264	0.190217	0.171143	0.18068						32	0.0893649	0.194475	0.162661	0.178568
NiF	24	0.0591557	0.138335	0.143773	0.141054						20	0.0685241	0.0844678	0.0526796	0.0685737
NiSi	29	0.0633617	0.171172	0.171271	0.171221						26	0.0968649	0.276579	0.271838	0.274209
NiS	23	0.0815506	0.15318	0.127187	0.140184						31	0.0830786	0.10197	0.120957	0.111463
NiGe	24	0.0899225	0.196765	0.193422	0.195093						26	0.0943612	0.319933	0.319235	0.319584
NiO2	47	0.0996078	0.503628	0.463067	0.483347						50	0.0845999	0.484878	0.471941	0.478409
CuCl2	40	0.0852049	0.0848981	0.0322965	0.0585973						42	0.0985535	0.126331	0.0407729	0.0835519
4d
YN	11	0.0667998	0.0800991	0.048259	0.064179						11	0.0862573	0.124609	0.0668067	0.0957077
YB2	30	0.0846747	0.132927	0.0834164	0.108172						29	0.0961121	0.161337	0.107844	0.13459
YC2	16	0.0777589	0.0814661	0.025321	0.0533935						19	0.0915668	0.0799032	0.0281788	0.054041
ZrO2	14	0.0783711	0.104577	0.031183	0.0678802						12	0.0615783	0.0577539	0.0159304	0.0368422
NbO2	12	0.0910667	0.121191	0.0395276	0.0803594						14	0.0920758	0.0993853	0.0394931	0.0694392
Mo2	22	0.0849096	0.111131	0.0410337	0.0760826						20	0.0993826	0.153639	0.0586882	0.106164
MoO2	19	0.077991	0.142559	0.0812288	0.111894						17	0.0919169	0.143311	0.0947633	0.119037
MoO3	21	0.0794563	0.145912	0.0868616	0.116387						23	0.0792575	0.146904	0.117649	0.132276
TcF3	28	0.0951031	0.114669	0.0308468	0.0727579						38	0.0848668	0.0862539	0.0292943	0.0577741
TcF4	35	0.0799824	0.11634	0.0492013	0.0827705						42	0.098503	0.119174	0.0404088	0.0797913
RuH	21	0.0851365	0.152575	0.0812709	0.116923						18	0.0924425	0.143119	0.0682512	0.105685
RuC	9	0.0646027	0.0660944	0.00898534	0.0375398						12	0.0466316	0.0436091	0.0157953	0.0297022
RuO	19	0.0884871	0.122178	0.0674417	0.0948098						19	0.0972594	0.120623	0.0680449	0.0943341
RuS	32	0.0978263	0.127098	0.0729639	0.100031						37	0.0735774	0.088623	0.0568505	0.0727367
RuGe	23	0.0918118	0.142311	0.114398	0.128354						25	0.0916807	0.164323	0.134958	0.14964
RuBr3	59	0.0827725	0.142187	0.0791578	0.110672						62	0.0600708	0.117526	0.0755318	0.0965291
RhC	29	0.0892935	0.0816669	0.0562167	0.0689418						36	0.0885808	0.0945132	0.0693163	0.0819147
RhO	22	0.0901668	0.155794	0.124591	0.140193						14	0.0869716	0.152365	0.115235	0.1338
RhSi	20	0.0945092	0.114579	0.103129	0.108854						12	0.0674923	0.152064	0.133331	0.142697
RhGe	22	0.0995079	0.123276	0.114333	0.118805						21	0.0904409	0.173485	0.17593	0.174708
AgCl2	45	0.0721511	0.0809017	0.0362926	0.0585972						45	0.0958162	0.13148	0.0467781	0.0891289
5d
W2	43	0.0862786	0.23247	0.201765	0.217118						44	0.0962086	0.232134	0.168078	0.200106
IrO	43	0.0356012	0.239018	0.227447	0.233232						42	0.0986947	0.22807	0.222898	0.225484
PtO	20	0.0907737	0.116271	0.0733015	0.0947864						16	0.0824696	0.118753	0.0596481	0.0892005
