# Supplementary material for: Assessing the Reliability of Truncated Coupled Cluster Wave Function: Estimating the Distance from the Exact Solution
Source: J Chem Theory Comput. 2025 Sep 12;21(18):8737–52. doi: 10.1021/acs.jctc.5c00750 (PMC12461942; doi:10.1021/acs.jctc.5c00750)
Supplement: Supplementary file 2 [file ct5c00750_si_002.zip]

Archive with 305 entries (296 files):
- geometries/
- geometries/w4-17/
- geometries/w4-17/acetaldehyde.xyz
- geometries/w4-17/acetic.xyz
- geometries/w4-17/alcl.xyz
- geometries/w4-17/alcl3.xyz
- geometries/w4-17/alf.xyz
- geometries/w4-17/alf3.xyz
- geometries/w4-17/alh.xyz
- geometries/w4-17/alh3.xyz
- geometries/w4-17/allene.xyz
- geometries/w4-17/allyl.xyz
- geometries/w4-17/b2.xyz
- geometries/w4-17/b2h6.xyz
- geometries/w4-17/benzene.xyz
- geometries/w4-17/beta-lactim.xyz
- geometries/w4-17/bf.xyz
- geometries/w4-17/bf3.xyz
- geometries/w4-17/bh.xyz
- geometries/w4-17/bh3.xyz
- geometries/w4-17/bhf2.xyz
- geometries/w4-17/bn.xyz
- geometries/w4-17/bn3pi.xyz
- geometries/w4-17/borole.xyz
- geometries/w4-17/c-hcoh.xyz
- geometries/w4-17/c-hono.xyz
- geometries/w4-17/c-hooo.xyz
- geometries/w4-17/c-n2h2.xyz
- geometries/w4-17/c2.xyz
- geometries/w4-17/c2cl2.xyz
- geometries/w4-17/c2cl4.xyz
- geometries/w4-17/c2cl6.xyz
- geometries/w4-17/c2clh.xyz
- geometries/w4-17/c2clh3.xyz
- geometries/w4-17/c2clh5.xyz
- geometries/w4-17/c2f4.xyz
- geometries/w4-17/c2f6.xyz
- geometries/w4-17/c2h2.xyz
- geometries/w4-17/c2h3f.xyz
- geometries/w4-17/c2h4.xyz
- geometries/w4-17/c2h5f.xyz
- geometries/w4-17/c2h6.xyz
- geometries/w4-17/cch.xyz
- geometries/w4-17/ccl2.xyz
- geometries/w4-17/ccl2h2.xyz
- geometries/w4-17/ccl2o.xyz
- geometries/w4-17/ccl3h.xyz
- geometries/w4-17/ccl4.xyz
- geometries/w4-17/cclh3.xyz
- geometries/w4-17/cf.xyz
- geometries/w4-17/cf2.xyz
- geometries/w4-17/cf2cl2.xyz
- geometries/w4-17/cf4.xyz
- geometries/w4-17/ch.xyz
- geometries/w4-17/ch2-sing.xyz
- geometries/w4-17/ch2-trip.xyz
- geometries/w4-17/ch2c.xyz
- geometries/w4-17/ch2ch.xyz
- geometries/w4-17/ch2clf.xyz
- geometries/w4-17/ch2f2.xyz
- geometries/w4-17/ch2nh.xyz
- geometries/w4-17/ch2nh2.xyz
- geometries/w4-17/ch3.xyz
- geometries/w4-17/ch3f.xyz
- geometries/w4-17/ch3nh.xyz
- geometries/w4-17/ch3nh2.xyz
- geometries/w4-17/ch3ph2.xyz
- geometries/w4-17/ch4.xyz
- geometries/w4-17/chf3.xyz
- geometries/w4-17/cis-c2f2cl2.xyz
- geometries/w4-17/cl2.xyz
- geometries/w4-17/cl2o.xyz
- geometries/w4-17/clcn.xyz
- geometries/w4-17/clcof.xyz
- geometries/w4-17/clf.xyz
- geometries/w4-17/clf3.xyz
- geometries/w4-17/clf5.xyz
- geometries/w4-17/clno.xyz
- geometries/w4-17/clo.xyz
- geometries/w4-17/clo3.xyz
- geometries/w4-17/cloo.xyz
- geometries/w4-17/cloocl.xyz
- geometries/w4-17/cn.xyz
- geometries/w4-17/co.xyz
- geometries/w4-17/co2.xyz
- geometries/w4-17/cs.xyz
- geometries/w4-17/cs2.xyz
- geometries/w4-17/cyclobutadiene.xyz
- geometries/w4-17/cyclobutane.xyz
- geometries/w4-17/cyclobutene.xyz
- geometries/w4-17/cyclopentadiene.xyz
- geometries/w4-17/cyclopropane.xyz
- geometries/w4-17/cyclopropene.xyz
- geometries/w4-17/cyclopropyl.xyz
- geometries/w4-17/dioxetan2one.xyz
- geometries/w4-17/dioxetane.xyz
- geometries/w4-17/dioxirane.xyz
- geometries/w4-17/dithiotane.xyz
- geometries/w4-17/ethanol.xyz
- geometries/w4-17/f2.xyz
- geometries/w4-17/f2co.xyz
- geometries/w4-17/f2o.xyz
- geometries/w4-17/fccf.xyz
- geometries/w4-17/fno.xyz
- geometries/w4-17/fo2.xyz
- geometries/w4-17/foof.xyz
- geometries/w4-17/formamide.xyz
- geometries/w4-17/formic-anhydride.xyz
- geometries/w4-17/formic.xyz
- geometries/w4-17/furan.xyz
- geometries/w4-17/glyoxal.xyz
- geometries/w4-17/h2ccn.xyz
- geometries/w4-17/h2cn.xyz
- geometries/w4-17/h2co.xyz
- geometries/w4-17/h2no.xyz
- geometries/w4-17/h2o.xyz
- geometries/w4-17/h2s.xyz
- geometries/w4-17/hccf.xyz
- geometries/w4-17/hcl.xyz
- geometries/w4-17/hclo4.xyz
- geometries/w4-17/hcn.xyz
- geometries/w4-17/hcnh.xyz
- geometries/w4-17/hcno.xyz
- geometries/w4-17/hco.xyz
- geometries/w4-17/hcof.xyz
- geometries/w4-17/hf.xyz
- geometries/w4-17/hnc.xyz
- geometries/w4-17/hnco.xyz
- geometries/w4-17/hnnn.xyz
- geometries/w4-17/hno.xyz
- geometries/w4-17/hocl.xyz
- geometries/w4-17/hoclo.xyz
- geometries/w4-17/hoclo2.xyz
- geometries/w4-17/hocn.xyz
- geometries/w4-17/hof.xyz
- geometries/w4-17/honc.xyz
- geometries/w4-17/hoo.xyz
- geometries/w4-17/hooh.xyz
- geometries/w4-17/hs.xyz
- geometries/w4-17/ketene.xyz
- geometries/w4-17/methanol.xyz
- geometries/w4-17/n-butane.xyz
- geometries/w4-17/n-pentane.xyz
- geometries/w4-17/n2.xyz
- geometries/w4-17/n2h.xyz
- geometries/w4-17/n2h4.xyz
- geometries/w4-17/n2o.xyz
- geometries/w4-17/n2o4.xyz
- geometries/w4-17/nccn.xyz
- geometries/w4-17/nh.xyz
- geometries/w4-17/nh2.xyz
- geometries/w4-17/nh2cl.xyz
- geometries/w4-17/nh2f.xyz
- geometries/w4-17/nh2oh.xyz
- geometries/w4-17/nh3.xyz
- geometries/w4-17/no.xyz
- geometries/w4-17/no2.xyz
- geometries/w4-17/o2.xyz
- geometries/w4-17/o3.xyz
- geometries/w4-17/oclo.xyz
- geometries/w4-17/ocs.xyz
- geometries/w4-17/of.xyz
- geometries/w4-17/oh.xyz
- geometries/w4-17/oxadiazole.xyz
- geometries/w4-17/oxetane.xyz
- geometries/w4-17/oxirane.xyz
- geometries/w4-17/oxirene.xyz
- geometries/w4-17/p2.xyz
- geometries/w4-17/p4.xyz
- geometries/w4-17/pf3.xyz
- geometries/w4-17/pf5.xyz
- geometries/w4-17/ph3.xyz
- geometries/w4-17/propane.xyz
- geometries/w4-17/propene.xyz
- geometries/w4-17/propyne.xyz
- geometries/w4-17/pyrrole.xyz
- geometries/w4-17/s2.xyz
- geometries/w4-17/s2o.xyz
- geometries/w4-17/s3.xyz
- geometries/w4-17/s4-c2v.xyz
- geometries/w4-17/sf6.xyz
- geometries/w4-17/si2h6.xyz
- geometries/w4-17/sif.xyz
- geometries/w4-17/sif4.xyz
- geometries/w4-17/sih.xyz
- geometries/w4-17/sih3f.xyz
- geometries/w4-17/sih4.xyz
- geometries/w4-17/silole.xyz
- geometries/w4-17/sio.xyz
- geometries/w4-17/so.xyz
- geometries/w4-17/so2.xyz
- geometries/w4-17/so3.xyz
- geometries/w4-17/ssh.xyz
- geometries/w4-17/t-butadiene.xyz
- geometries/w4-17/t-hcoh.xyz
- geometries/w4-17/t-hono.xyz
- geometries/w4-17/t-hooo.xyz
- geometries/w4-17/t-n2h2.xyz
- geometries/w4-17/tetrahedrane.xyz
- geometries/w4-17/thiophene.xyz
- geometries/w4-17/trans-c2f2cl2.xyz
- geometries/3dMLBE20/
- geometries/3dMLBE20/CoCl.xyz
- geometries/3dMLBE20/CoH.xyz
- geometries/3dMLBE20/CrCl.xyz
- geometries/3dMLBE20/CrH.xyz
- geometries/3dMLBE20/CrO.xyz
- geometries/3dMLBE20/CuCl.xyz
- geometries/3dMLBE20/CuH.xyz
- geometries/3dMLBE20/FeCl.xyz
- geometries/3dMLBE20/FeH.xyz
- geometries/3dMLBE20/MnCl.xyz
- geometries/3dMLBE20/MnS.xyz
- geometries/3dMLBE20/NiCl.xyz
- geometries/3dMLBE20/TiCl.xyz
- geometries/3dMLBE20/VCl.xyz
- geometries/3dMLBE20/VH.xyz
- geometries/3dMLBE20/VH_2.xyz
- geometries/3dMLBE20/VO.xyz
- geometries/3dMLBE20/ZnCl.xyz
- geometries/3dMLBE20/ZnH.xyz
- geometries/3dMLBE20/ZnO.xyz
- geometries/3dMLBE20/ZnS.xyz
- geometries/TM-MR/
- geometries/TM-MR/3d/
- geometries/TM-MR/3d/CoGe.xyz
- geometries/TM-MR/3d/CoO.xyz
- geometries/TM-MR/3d/CoSi.xyz
- geometries/TM-MR/3d/CrN.xyz
- geometries/TM-MR/3d/CrO2Cl.xyz
- geometries/TM-MR/3d/CrO3.xyz
- geometries/TM-MR/3d/CrS.xyz
- geometries/TM-MR/3d/FeO.xyz
- geometries/TM-MR/3d/FeS.xyz
- geometries/TM-MR/3d/MnO.xyz
- geometries/TM-MR/3d/NiGe.xyz
- geometries/TM-MR/3d/NiH.xyz
- geometries/TM-MR/3d/NiO.xyz
- geometries/TM-MR/3d/NiS.xyz
- geometries/TM-MR/3d/NiSi.xyz
- geometries/TM-MR/3d/ScB2.xyz
- geometries/TM-MR/3d/TiB.xyz
- geometries/TM-MR/3d/TiSe.xyz
- geometries/TM-MR/3d/VO2.xyz
- geometries/TM-MR/3d/VS.xyz
- geometries/TM-MR/3d/VSe.xyz
- geometries/TM-MR/3d/CoS.xyz
- geometries/TM-MR/3d/NiF.xyz
- geometries/TM-MR/3d/ScO.xyz
- geometries/TM-MR/3d/TiF.xyz
- geometries/TM-MR/3d/TiH.xyz
- geometries/TM-MR/3d/TiN.xyz
- geometries/TM-MR/3d/Cr2.xyz
- geometries/TM-MR/3d/CuCl2.xyz
- geometries/TM-MR/3d/Fe2.xyz
- geometries/TM-MR/3d/FeCN.xyz
- geometries/TM-MR/3d/NiO2.xyz
- geometries/TM-MR/3d/Sc2.xyz
- geometries/TM-MR/3d/V2.xyz
- geometries/TM-MR/4d/
- geometries/TM-MR/4d/MoO2.xyz
- geometries/TM-MR/4d/NbO2.xyz
- geometries/TM-MR/4d/RhC.xyz
- geometries/TM-MR/4d/RhGe.xyz
- geometries/TM-MR/4d/RhO.xyz
- geometries/TM-MR/4d/RhSi.xyz
- geometries/TM-MR/4d/RuBr3.xyz
- geometries/TM-MR/4d/RuGe.xyz
- geometries/TM-MR/4d/RuH.xyz
- geometries/TM-MR/4d/RuO.xyz
- geometries/TM-MR/4d/RuS.xyz
- geometries/TM-MR/4d/TcF3.xyz
- geometries/TM-MR/4d/TcF4.xyz
- geometries/TM-MR/4d/YB2.xyz
- geometries/TM-MR/4d/YC2.xyz
- geometries/TM-MR/4d/YN.xyz
- geometries/TM-MR/4d/ZrO2.xyz
- geometries/TM-MR/4d/AgCl2.xyz
- geometries/TM-MR/4d/Mo2.xyz
- geometries/TM-MR/4d/MoO3.xyz
- geometries/TM-MR/4d/RuC.xyz
- geometries/TM-MR/5d/
- geometries/TM-MR/5d/W2.xyz
- geometries/TM-MR/5d/IrO.xyz
- geometries/TM-MR/5d/PtO.xyz
- geometries/3d-TM9/
- geometries/3d-TM9/ScB.xyz
- geometries/3d-TM9/ScC.xyz
- geometries/3d-TM9/ScS.xyz
- geometries/3d-TM9/TiB.xyz
- geometries/3d-TM9/TiC.xyz
- geometries/3d-TM9/TiS.xyz
- geometries/3d-TM9/VB.xyz
- geometries/3d-TM9/VC.xyz
- geometries/3d-TM9/VS.xyz
- geometries/4d-TM9/
- geometries/4d-TM9/NbB.xyz
- geometries/4d-TM9/NbC.xyz
- geometries/4d-TM9/NbS.xyz
- geometries/4d-TM9/YB.xyz
[truncated: 5 more entries]
