# Supplementary material for: Assessing the Reliability of Truncated Coupled Cluster Wave Function: Estimating the Distance from the Exact Solution
Source: J Chem Theory Comput. 2025 Sep 12;21(18):8737–52. doi: 10.1021/acs.jctc.5c00750 (PMC12461942; doi:10.1021/acs.jctc.5c00750)
Supplement: Supplementary file 2 [file ct5c00750_si_002.zip › geometries/w4-17/acetaldehyde.xyz]

7

C        0.000000    0.463403    0.000000 
O        1.205540    0.374658    0.000000 
H       -0.484415    1.458495    0.000000 
C       -0.936133   -0.711830    0.000000 
H       -0.376435   -1.644095    0.000000 
H       -1.583337   -0.660551    0.878440 
H       -1.583337   -0.660551   -0.878440 
