# Supplementary material for: Assessing the Reliability of Truncated Coupled Cluster Wave Function: Estimating the Distance from the Exact Solution
Source: J Chem Theory Comput. 2025 Sep 12;21(18):8737–52. doi: 10.1021/acs.jctc.5c00750 (PMC12461942; doi:10.1021/acs.jctc.5c00750)
Supplement: Supplementary file 2 [file ct5c00750_si_002.zip › geometries/w4-17/acetic.xyz]

8

C        0.000000    0.155074    0.000000 
C        1.060329   -0.907990    0.000000 
O        0.187520    1.344716    0.000000 
O       -1.241577   -0.384989    0.000000 
H       -1.854467    0.361264    0.000000 
H        2.040021   -0.441543    0.000000 
H        0.942465   -1.540021    0.879585 
H        0.942465   -1.540021   -0.879585 
