# Supplementary material for: Assessing the Reliability of Truncated Coupled Cluster Wave Function: Estimating the Distance from the Exact Solution
Source: J Chem Theory Comput. 2025 Sep 12;21(18):8737–52. doi: 10.1021/acs.jctc.5c00750 (PMC12461942; doi:10.1021/acs.jctc.5c00750)
Supplement: Supplementary file 2 [file ct5c00750_si_002.zip › geometries/w4-17/alcl3.xyz]

4

Al       0.000000    0.000000    0.000000 
Cl       0.000000    2.070971    0.000000 
Cl       1.793513   -1.035485    0.000000 
Cl      -1.793513   -1.035485    0.000000 
