# Supplementary material for: Assessing the Reliability of Truncated Coupled Cluster Wave Function: Estimating the Distance from the Exact Solution
Source: J Chem Theory Comput. 2025 Sep 12;21(18):8737–52. doi: 10.1021/acs.jctc.5c00750 (PMC12461942; doi:10.1021/acs.jctc.5c00750)
Supplement: Supplementary file 2 [file ct5c00750_si_002.zip › geometries/w4-17/allyl.xyz]

8

C          0.0000000000        1.2239479742       -0.1969438064
C          0.0000000000        0.0000000000        0.4520404645
H          0.0000000000        2.1531678176        0.3538846767
H          0.0000000000        1.2743509430       -1.2784246855
C          0.0000000000       -1.2239479742       -0.1969438064
H          0.0000000000        0.0000000000        1.5372067564
H          0.0000000000       -1.2743509430       -1.2784246855
H          0.0000000000       -2.1531678176        0.3538846767
