# Supplementary material for: Assessing the Reliability of Truncated Coupled Cluster Wave Function: Estimating the Distance from the Exact Solution
Source: J Chem Theory Comput. 2025 Sep 12;21(18):8737–52. doi: 10.1021/acs.jctc.5c00750 (PMC12461942; doi:10.1021/acs.jctc.5c00750)
Supplement: Supplementary file 2 [file ct5c00750_si_002.zip › geometries/w4-17/b2h6.xyz]

8

B       -0.878894    0.000000    0.000000 
B        0.878894    0.000000    0.000000 
H        0.000000    0.000000    0.975221 
H        0.000000    0.000000   -0.975221 
H       -1.452345    1.039659    0.000000 
H       -1.452345   -1.039659    0.000000 
H        1.452345   -1.039659    0.000000 
H        1.452345    1.039659    0.000000 
