# Supplementary material for: Assessing the Reliability of Truncated Coupled Cluster Wave Function: Estimating the Distance from the Exact Solution
Source: J Chem Theory Comput. 2025 Sep 12;21(18):8737–52. doi: 10.1021/acs.jctc.5c00750 (PMC12461942; doi:10.1021/acs.jctc.5c00750)
Supplement: Supplementary file 2 [file ct5c00750_si_002.zip › geometries/w4-17/benzene.xyz]

12

C          0.0000000000        1.3949463253        0.0000000000
C          1.2080640492        0.6974807141        0.0000000000
C          1.2080640492       -0.6974807141        0.0000000000
C          0.0000000000       -1.3949463253        0.0000000000
C         -1.2080640492       -0.6974807141        0.0000000000
C         -1.2080640492        0.6974807141        0.0000000000
H          0.0000000000        2.4775269975        0.0000000000
H          2.1455964495        1.2387666049        0.0000000000
H          2.1455964495       -1.2387666049        0.0000000000
H          0.0000000000       -2.4775269975        0.0000000000
H         -2.1455964495       -1.2387666049        0.0000000000
H         -2.1455964495        1.2387666049        0.0000000000
