# Supplementary material for: Assessing the Reliability of Truncated Coupled Cluster Wave Function: Estimating the Distance from the Exact Solution
Source: J Chem Theory Comput. 2025 Sep 12;21(18):8737–52. doi: 10.1021/acs.jctc.5c00750 (PMC12461942; doi:10.1021/acs.jctc.5c00750)
Supplement: Supplementary file 2 [file ct5c00750_si_002.zip › geometries/w4-17/beta-lactim.xyz]

10

C          0.2732539238       -1.4668369392        0.0000000000
C         -0.0023358339        0.4726576082        0.0000000000
H          0.4367263619       -2.0665193426        0.8938765842
H          0.4367263619       -2.0665193426       -0.8938765842
N          1.0913742365       -0.2024789887        0.0000000000
H         -1.6482446760       -0.6780949353        0.8933089201
C         -1.0293881642       -0.6142556679        0.0000000000
H         -1.6482446760       -0.6780949353       -0.8933089201
O         -0.1740038647        1.7983454341        0.0000000000
H          0.7057483304        2.1962511094        0.0000000000
