# Supplementary material for: Assessing the Reliability of Truncated Coupled Cluster Wave Function: Estimating the Distance from the Exact Solution
Source: J Chem Theory Comput. 2025 Sep 12;21(18):8737–52. doi: 10.1021/acs.jctc.5c00750 (PMC12461942; doi:10.1021/acs.jctc.5c00750)
Supplement: Supplementary file 2 [file ct5c00750_si_002.zip › geometries/w4-17/bhf2.xyz]

4

B        0.000000    0.000000    0.456950 
H        0.000000    0.000000    1.642303 
F        0.000000    1.126643   -0.218170 
F        0.000000   -1.126643   -0.218170 
