# Supplementary material for: Assessing the Reliability of Truncated Coupled Cluster Wave Function: Estimating the Distance from the Exact Solution
Source: J Chem Theory Comput. 2025 Sep 12;21(18):8737–52. doi: 10.1021/acs.jctc.5c00750 (PMC12461942; doi:10.1021/acs.jctc.5c00750)
Supplement: Supplementary file 2 [file ct5c00750_si_002.zip › geometries/w4-17/borole.xyz]

10

C          0.0000000000        1.2516535069        0.3521274703
C          0.0000000000        0.7574196403       -0.9026274533
C          0.0000000000       -0.7574196403       -0.9026274533
C          0.0000000000       -1.2516535069        0.3521274703
B          0.0000000000        0.0000000000        1.3178598329
H          0.0000000000        0.0000000000        2.5086519931
H          0.0000000000        2.3098569292        0.5723006737
H          0.0000000000        1.3321032884       -1.8217146036
H          0.0000000000       -1.3321032884       -1.8217146036
H          0.0000000000       -2.3098569292        0.5723006737
