# Supplementary material for: Assessing the Reliability of Truncated Coupled Cluster Wave Function: Estimating the Distance from the Exact Solution
Source: J Chem Theory Comput. 2025 Sep 12;21(18):8737–52. doi: 10.1021/acs.jctc.5c00750 (PMC12461942; doi:10.1021/acs.jctc.5c00750)
Supplement: Supplementary file 2 [file ct5c00750_si_002.zip › geometries/w4-17/c-hcoh.xyz]

4

C        0.122314    0.743301    0.000000 
H       -0.950472    1.063696    0.000000 
O        0.122314   -0.569682    0.000000 
H       -0.761926   -0.966045    0.000000 
