# Supplementary material for: Assessing the Reliability of Truncated Coupled Cluster Wave Function: Estimating the Distance from the Exact Solution
Source: J Chem Theory Comput. 2025 Sep 12;21(18):8737–52. doi: 10.1021/acs.jctc.5c00750 (PMC12461942; doi:10.1021/acs.jctc.5c00750)
Supplement: Supplementary file 2 [file ct5c00750_si_002.zip › geometries/w4-17/c-hono.xyz]

4

O        1.083192    0.071129    0.000000 
N        0.000000    0.549439    0.000000 
O       -1.014443   -0.395320    0.000000 
H       -0.549996   -1.252549    0.000000 
