# Supplementary material for: Assessing the Reliability of Truncated Coupled Cluster Wave Function: Estimating the Distance from the Exact Solution
Source: J Chem Theory Comput. 2025 Sep 12;21(18):8737–52. doi: 10.1021/acs.jctc.5c00750 (PMC12461942; doi:10.1021/acs.jctc.5c00750)
Supplement: Supplementary file 2 [file ct5c00750_si_002.zip › geometries/w4-17/c2cl4.xyz]

6

C          0.0000000000        0.0000000000        0.6724925653
C          0.0000000000        0.0000000000       -0.6724925653
Cl         0.0000000000        1.4494843272        1.5846665975
Cl         0.0000000000        1.4494843272       -1.5846665975
Cl         0.0000000000       -1.4494843272       -1.5846665975
Cl         0.0000000000       -1.4494843272        1.5846665975
