# Supplementary material for: Assessing the Reliability of Truncated Coupled Cluster Wave Function: Estimating the Distance from the Exact Solution
Source: J Chem Theory Comput. 2025 Sep 12;21(18):8737–52. doi: 10.1021/acs.jctc.5c00750 (PMC12461942; doi:10.1021/acs.jctc.5c00750)
Supplement: Supplementary file 2 [file ct5c00750_si_002.zip › geometries/w4-17/c2cl6.xyz]

8

C     0.0000000000000    0.0000000000000   -0.7885691444190
C     0.0000000000000    0.0000000000000    0.7885691444190
Cl    1.6643814542474    0.0000000000000   -1.3838381161105
Cl   -1.6643814542474    0.0000000000000    1.3838381161105
Cl   -0.8321907273883   -1.4413966212363   -1.3838381161105
Cl   -0.8321907273883    1.4413966212363   -1.3838381161105
Cl    0.8321907273883   -1.4413966212363    1.3838381161105
Cl    0.8321907273883    1.4413966212363    1.3838381161105
