# Supplementary material for: Assessing the Reliability of Truncated Coupled Cluster Wave Function: Estimating the Distance from the Exact Solution
Source: J Chem Theory Comput. 2025 Sep 12;21(18):8737–52. doi: 10.1021/acs.jctc.5c00750 (PMC12461942; doi:10.1021/acs.jctc.5c00750)
Supplement: Supplementary file 2 [file ct5c00750_si_002.zip › geometries/w4-17/c2clh3.xyz]

6

C          0.0000000000        0.2966291979       -1.7286190751
C          0.0000000000       -0.5085018039       -0.6704308551
H          0.0000000000        1.3725122974       -1.6261979893
H          0.0000000000       -0.1339663586       -2.7204009721
H          0.0000000000       -1.5865144839       -0.7345935828
Cl         0.0000000000        0.0816724476        0.9572257898
