# Supplementary material for: Assessing the Reliability of Truncated Coupled Cluster Wave Function: Estimating the Distance from the Exact Solution
Source: J Chem Theory Comput. 2025 Sep 12;21(18):8737–52. doi: 10.1021/acs.jctc.5c00750 (PMC12461942; doi:10.1021/acs.jctc.5c00750)
Supplement: Supplementary file 2 [file ct5c00750_si_002.zip › geometries/w4-17/c2clh5.xyz]

8

Cl         0.0000000000        0.1173587694       -0.9990127390
C          0.0000000000       -0.6629886515        0.6164513087
C          0.0000000000        0.3748920530        1.7196141690
H          0.0000000000       -0.1246381355        2.6907014993
H         -0.8854817939       -1.2929576776        0.6518731792
H          0.8854817939       -1.2929576776        0.6518731792
H         -0.8841881421        1.0078392946        1.6535470415
H          0.8841881421        1.0078392946        1.6535470415
