# Supplementary material for: Assessing the Reliability of Truncated Coupled Cluster Wave Function: Estimating the Distance from the Exact Solution
Source: J Chem Theory Comput. 2025 Sep 12;21(18):8737–52. doi: 10.1021/acs.jctc.5c00750 (PMC12461942; doi:10.1021/acs.jctc.5c00750)
Supplement: Supplementary file 2 [file ct5c00750_si_002.zip › geometries/w4-17/c2f6.xyz]

8

C   0.0000000000000   0.0000000000000  -0.7720868331272
C   0.0000000000000   0.0000000000000   0.7720868331272
F   1.2474977913453   0.0000000000000  -1.2198012859703
F  -1.2474977913453   0.0000000000000   1.2198012859703
F  -0.6237488959372  -1.0803647784594  -1.2198012859703
F  -0.6237488959372   1.0803647784594  -1.2198012859703
F   0.6237488959372  -1.0803647784594   1.2198012859703
F   0.6237488959372   1.0803647784594   1.2198012859703
