# Supplementary material for: Assessing the Reliability of Truncated Coupled Cluster Wave Function: Estimating the Distance from the Exact Solution
Source: J Chem Theory Comput. 2025 Sep 12;21(18):8737–52. doi: 10.1021/acs.jctc.5c00750 (PMC12461942; doi:10.1021/acs.jctc.5c00750)
Supplement: Supplementary file 2 [file ct5c00750_si_002.zip › geometries/w4-17/c2h3f.xyz]

6

C        1.186000   -0.155452    0.000000 
C        0.000000    0.435875    0.000000 
H        1.277837   -1.231598    0.000000 
H        2.074598    0.456585    0.000000 
H       -0.175306    1.502406    0.000000 
F       -1.143681   -0.267771    0.000000 
