# Supplementary material for: Assessing the Reliability of Truncated Coupled Cluster Wave Function: Estimating the Distance from the Exact Solution
Source: J Chem Theory Comput. 2025 Sep 12;21(18):8737–52. doi: 10.1021/acs.jctc.5c00750 (PMC12461942; doi:10.1021/acs.jctc.5c00750)
Supplement: Supplementary file 2 [file ct5c00750_si_002.zip › geometries/w4-17/c2h5f.xyz]

8

F        1.223684   -0.102770    0.000000 
C        0.000000    0.558143    0.000000 
C       -1.122802   -0.450951    0.000000 
H       -2.084290    0.065246    0.000000 
H       -0.028060    1.191265    0.887974 
H       -0.028060    1.191265   -0.887974 
H       -1.067967   -1.082997    0.885745 
H       -1.067967   -1.082997   -0.885745 
