# Supplementary material for: Assessing the Reliability of Truncated Coupled Cluster Wave Function: Estimating the Distance from the Exact Solution
Source: J Chem Theory Comput. 2025 Sep 12;21(18):8737–52. doi: 10.1021/acs.jctc.5c00750 (PMC12461942; doi:10.1021/acs.jctc.5c00750)
Supplement: Supplementary file 2 [file ct5c00750_si_002.zip › geometries/w4-17/ccl3h.xyz]

5

H          0.0000000000        0.0000000000       -1.5570662966
C          0.0000000000        0.0000000000       -0.4749537461
Cl         1.6788276251        0.0000000000        0.0683919447
Cl        -0.8394138125        1.4539073719        0.0683919447
Cl        -0.8394138125       -1.4539073719        0.0683919447
