# Supplementary material for: Assessing the Reliability of Truncated Coupled Cluster Wave Function: Estimating the Distance from the Exact Solution
Source: J Chem Theory Comput. 2025 Sep 12;21(18):8737–52. doi: 10.1021/acs.jctc.5c00750 (PMC12461942; doi:10.1021/acs.jctc.5c00750)
Supplement: Supplementary file 2 [file ct5c00750_si_002.zip › geometries/w4-17/cclh3.xyz]

5

Cl         0.0000000000        0.0000000000       -0.5514016694
C          0.0000000000        0.0000000000        1.2312896872
H          1.0295252499        0.0000000000        1.5741092243
H         -0.5147626250        0.8915950203        1.5741092243
H         -0.5147626250       -0.8915950203        1.5741092243
