# Supplementary material for: Assessing the Reliability of Truncated Coupled Cluster Wave Function: Estimating the Distance from the Exact Solution
Source: J Chem Theory Comput. 2025 Sep 12;21(18):8737–52. doi: 10.1021/acs.jctc.5c00750 (PMC12461942; doi:10.1021/acs.jctc.5c00750)
Supplement: Supplementary file 2 [file ct5c00750_si_002.zip › geometries/w4-17/cf2cl2.xyz]

5

C          0.0000000000        0.0000000000        0.3345401500
Cl        -1.4539047070        0.0000000000       -0.6551315528
Cl         1.4539047070        0.0000000000       -0.6551315528
F          0.0000000000        1.0749740123        1.1167937680
F          0.0000000000       -1.0749740123        1.1167937680
