# Supplementary material for: Assessing the Reliability of Truncated Coupled Cluster Wave Function: Estimating the Distance from the Exact Solution
Source: J Chem Theory Comput. 2025 Sep 12;21(18):8737–52. doi: 10.1021/acs.jctc.5c00750 (PMC12461942; doi:10.1021/acs.jctc.5c00750)
Supplement: Supplementary file 2 [file ct5c00750_si_002.zip › geometries/w4-17/ch2ch.xyz]

5

C        0.049844    0.724055    0.000000 
H       -0.685394    1.513220    0.000000 
C        0.049844   -0.589606    0.000000 
H        0.969053   -1.164741    0.000000 
H       -0.881783   -1.155172    0.000000 
