# Supplementary material for: Assessing the Reliability of Truncated Coupled Cluster Wave Function: Estimating the Distance from the Exact Solution
Source: J Chem Theory Comput. 2025 Sep 12;21(18):8737–52. doi: 10.1021/acs.jctc.5c00750 (PMC12461942; doi:10.1021/acs.jctc.5c00750)
Supplement: Supplementary file 2 [file ct5c00750_si_002.zip › geometries/w4-17/ch2clf.xyz]

5

C          0.0004737256        0.8055364941        0.0000000000
F          1.3591465902        0.7518613497        0.0000000000
H         -0.3373116848        1.3053987589        0.9025923043
Cl        -0.6754499465       -0.8307123618        0.0000000000
H         -0.3373116848        1.3053987589       -0.9025923043
