# Supplementary material for: Assessing the Reliability of Truncated Coupled Cluster Wave Function: Estimating the Distance from the Exact Solution
Source: J Chem Theory Comput. 2025 Sep 12;21(18):8737–52. doi: 10.1021/acs.jctc.5c00750 (PMC12461942; doi:10.1021/acs.jctc.5c00750)
Supplement: Supplementary file 2 [file ct5c00750_si_002.zip › geometries/w4-17/ch2nh.xyz]

5

C        0.056583    0.587652    0.000000 
N        0.056583   -0.686508    0.000000 
H       -0.902305   -1.034264    0.000000 
H       -0.843818    1.204585    0.000000 
H        1.010542    1.109323    0.000000 
