# Supplementary material for: Assessing the Reliability of Truncated Coupled Cluster Wave Function: Estimating the Distance from the Exact Solution
Source: J Chem Theory Comput. 2025 Sep 12;21(18):8737–52. doi: 10.1021/acs.jctc.5c00750 (PMC12461942; doi:10.1021/acs.jctc.5c00750)
Supplement: Supplementary file 2 [file ct5c00750_si_002.zip › geometries/w4-17/ch2nh2.xyz]

6

C       -0.014839    0.731842    0.000000 
H       -0.282488    1.212696    0.928854 
H       -0.282488    1.212696   -0.928854 
N       -0.014839   -0.664850    0.000000 
H        0.378943   -1.081246   -0.828686 
H        0.378943   -1.081246    0.828686 
