# Supplementary material for: Assessing the Reliability of Truncated Coupled Cluster Wave Function: Estimating the Distance from the Exact Solution
Source: J Chem Theory Comput. 2025 Sep 12;21(18):8737–52. doi: 10.1021/acs.jctc.5c00750 (PMC12461942; doi:10.1021/acs.jctc.5c00750)
Supplement: Supplementary file 2 [file ct5c00750_si_002.zip › geometries/w4-17/ch3nh.xyz]

6

C        0.059643   -0.627621    0.000000 
H       -0.466089   -1.023321    0.878215 
H        1.079741   -1.006662    0.000000 
H       -0.466089   -1.023321   -0.878215 
N        0.059643    0.816421    0.000000 
H       -0.922919    1.104082    0.000000 
