# Supplementary material for: Assessing the Reliability of Truncated Coupled Cluster Wave Function: Estimating the Distance from the Exact Solution
Source: J Chem Theory Comput. 2025 Sep 12;21(18):8737–52. doi: 10.1021/acs.jctc.5c00750 (PMC12461942; doi:10.1021/acs.jctc.5c00750)
Supplement: Supplementary file 2 [file ct5c00750_si_002.zip › geometries/w4-17/ch3nh2.xyz]

7

C        0.051432    0.705304    0.000000 
N        0.051432   -0.759906    0.000000 
H       -0.942095    1.167319    0.000000 
H        0.590310    1.061677    0.877640 
H        0.590310    1.061677   -0.877640 
H       -0.453572   -1.101576   -0.807607 
H       -0.453572   -1.101576    0.807607 
