# Supplementary material for: Assessing the Reliability of Truncated Coupled Cluster Wave Function: Estimating the Distance from the Exact Solution
Source: J Chem Theory Comput. 2025 Sep 12;21(18):8737–52. doi: 10.1021/acs.jctc.5c00750 (PMC12461942; doi:10.1021/acs.jctc.5c00750)
Supplement: Supplementary file 2 [file ct5c00750_si_002.zip › geometries/w4-17/ch3ph2.xyz]

7

C         -0.8641293641       -0.0286978681        0.0000000000
P          0.9570923474       -0.3844416983        0.0000000000
H         -1.0969618842        1.0338727729        0.0000000000
H         -1.3104974220       -0.4917818943       -0.8800513645
H         -1.3104974220       -0.4917818943        0.8800513645
H          1.3262229875        0.5135110411        1.0299976821
H          1.3262229875        0.5135110411       -1.0299976821
