# Supplementary material for: Assessing the Reliability of Truncated Coupled Cluster Wave Function: Estimating the Distance from the Exact Solution
Source: J Chem Theory Comput. 2025 Sep 12;21(18):8737–52. doi: 10.1021/acs.jctc.5c00750 (PMC12461942; doi:10.1021/acs.jctc.5c00750)
Supplement: Supplementary file 2 [file ct5c00750_si_002.zip › geometries/w4-17/chf3.xyz]

5

H          0.0000000000        0.0000000000       -1.4496408399
C          0.0000000000        0.0000000000       -0.3629439947
F          1.2480399383        0.0000000000        0.1021221154
F         -0.6240199692        1.0808342915        0.1021221154
F         -0.6240199692       -1.0808342915        0.1021221154
