# Supplementary material for: Assessing the Reliability of Truncated Coupled Cluster Wave Function: Estimating the Distance from the Exact Solution
Source: J Chem Theory Comput. 2025 Sep 12;21(18):8737–52. doi: 10.1021/acs.jctc.5c00750 (PMC12461942; doi:10.1021/acs.jctc.5c00750)
Supplement: Supplementary file 2 [file ct5c00750_si_002.zip › geometries/w4-17/cis-c2f2cl2.xyz]

6

C          0.0000000000        0.6676340625        0.4150034844
C          0.0000000000       -0.6676340625        0.4150034844
Cl         0.0000000000        1.6438288217       -0.9750685547
Cl         0.0000000000       -1.6438288217       -0.9750685547
F          0.0000000000        1.3316042279        1.5639760704
F          0.0000000000       -1.3316042279        1.5639760704
