# Supplementary material for: Assessing the Reliability of Truncated Coupled Cluster Wave Function: Estimating the Distance from the Exact Solution
Source: J Chem Theory Comput. 2025 Sep 12;21(18):8737–52. doi: 10.1021/acs.jctc.5c00750 (PMC12461942; doi:10.1021/acs.jctc.5c00750)
Supplement: Supplementary file 2 [file ct5c00750_si_002.zip › geometries/w4-17/clcof.xyz]

4

C          0.0030519039        0.5051306554        0.0000000000
O         -0.7959430261        1.3672029009        0.0000000000
F          1.3116501168        0.7061565175        0.0000000000
Cl        -0.3206169946       -1.1912890738        0.0000000000
