# Supplementary material for: Assessing the Reliability of Truncated Coupled Cluster Wave Function: Estimating the Distance from the Exact Solution
Source: J Chem Theory Comput. 2025 Sep 12;21(18):8737–52. doi: 10.1021/acs.jctc.5c00750 (PMC12461942; doi:10.1021/acs.jctc.5c00750)
Supplement: Supplementary file 2 [file ct5c00750_si_002.zip › geometries/w4-17/clf3.xyz]

4

Cl         0.0000000000        0.0000000000       -0.3702953502
F          0.0000000000        0.0000000000        1.2281947837
F          0.0000000000        1.6940358443       -0.2862224368
F          0.0000000000       -1.6940358443       -0.2862224368
