# Supplementary material for: Assessing the Reliability of Truncated Coupled Cluster Wave Function: Estimating the Distance from the Exact Solution
Source: J Chem Theory Comput. 2025 Sep 12;21(18):8737–52. doi: 10.1021/acs.jctc.5c00750 (PMC12461942; doi:10.1021/acs.jctc.5c00750)
Supplement: Supplementary file 2 [file ct5c00750_si_002.zip › geometries/w4-17/clf5.xyz]

6

Cl         0.0000000000        0.0000000000       -0.0888197240
F          0.0000000000        0.0000000000        1.5083826784
F          0.0000000000        1.6528067665        0.0376092614
F         -1.6528067665        0.0000000000        0.0376092614
F          0.0000000000       -1.6528067665        0.0376092614
F          1.6528067665        0.0000000000        0.0376092614
