# Supplementary material for: Assessing the Reliability of Truncated Coupled Cluster Wave Function: Estimating the Distance from the Exact Solution
Source: J Chem Theory Comput. 2025 Sep 12;21(18):8737–52. doi: 10.1021/acs.jctc.5c00750 (PMC12461942; doi:10.1021/acs.jctc.5c00750)
Supplement: Supplementary file 2 [file ct5c00750_si_002.zip › geometries/w4-17/cloocl.xyz]

4

Cl       0.619701    1.545371   -0.387503 
O        0.619701    0.328769    0.823444 
O       -0.619701   -0.328769    0.823444 
Cl      -0.619701   -1.545371   -0.387503 
