# Supplementary material for: Assessing the Reliability of Truncated Coupled Cluster Wave Function: Estimating the Distance from the Exact Solution
Source: J Chem Theory Comput. 2025 Sep 12;21(18):8737–52. doi: 10.1021/acs.jctc.5c00750 (PMC12461942; doi:10.1021/acs.jctc.5c00750)
Supplement: Supplementary file 2 [file ct5c00750_si_002.zip › geometries/w4-17/cyclobutadiene.xyz]

8

C          0.6720773627       -0.7845757193        0.0000000000
C          0.6720773627        0.7845757193        0.0000000000
C         -0.6720773627        0.7845757193        0.0000000000
C         -0.6720773627       -0.7845757193        0.0000000000
H         -1.4356232359        1.5471772721        0.0000000000
H         -1.4356232359       -1.5471772721        0.0000000000
H          1.4356232359       -1.5471772721        0.0000000000
H          1.4356232359        1.5471772721        0.0000000000
