# Supplementary material for: Assessing the Reliability of Truncated Coupled Cluster Wave Function: Estimating the Distance from the Exact Solution
Source: J Chem Theory Comput. 2025 Sep 12;21(18):8737–52. doi: 10.1021/acs.jctc.5c00750 (PMC12461942; doi:10.1021/acs.jctc.5c00750)
Supplement: Supplementary file 2 [file ct5c00750_si_002.zip › geometries/w4-17/cyclobutane.xyz]

12

C          0.0000000000        1.0770675356        0.1423110255
C          0.0000000000       -1.0770675356        0.1423110255
C         -1.0770675356        0.0000000000       -0.1423110255
C          1.0770675356        0.0000000000       -0.1423110255
H          0.0000000000        1.3593208302        1.1963396243
H          0.0000000000       -1.3593208302        1.1963396243
H          0.0000000000        1.9795656876       -0.4677495663
H          0.0000000000       -1.9795656876       -0.4677495663
H         -1.3593208302        0.0000000000       -1.1963396243
H          1.3593208302        0.0000000000       -1.1963396243
H         -1.9795656876        0.0000000000        0.4677495663
H          1.9795656876        0.0000000000        0.4677495663
