# Supplementary material for: Assessing the Reliability of Truncated Coupled Cluster Wave Function: Estimating the Distance from the Exact Solution
Source: J Chem Theory Comput. 2025 Sep 12;21(18):8737–52. doi: 10.1021/acs.jctc.5c00750 (PMC12461942; doi:10.1021/acs.jctc.5c00750)
Supplement: Supplementary file 2 [file ct5c00750_si_002.zip › geometries/w4-17/cyclobutene.xyz]

10

C   0.00000000   0.67204593   0.81442837
C   0.00000000   -0.67204593   0.81442837
C   0.00000000   -0.78413683   -0.70025586
C   0.00000000   0.78413683   -0.70025586
H   0.00000000   1.41632609   1.60012700
H   0.00000000   -1.41632609   1.60012700
H   -0.88883129   -1.23873203   -1.14056225
H   -0.88883129   1.23873203   -1.14056225
H   0.88883129   -1.23873203   -1.14056225
H   0.88883129   1.23873203   -1.14056225
