# Supplementary material for: Assessing the Reliability of Truncated Coupled Cluster Wave Function: Estimating the Distance from the Exact Solution
Source: J Chem Theory Comput. 2025 Sep 12;21(18):8737–52. doi: 10.1021/acs.jctc.5c00750 (PMC12461942; doi:10.1021/acs.jctc.5c00750)
Supplement: Supplementary file 2 [file ct5c00750_si_002.zip › geometries/w4-17/cyclopentadiene.xyz]

11

C          0.0000000000        0.0000000000        1.2189015636
H          0.8785435837        0.0000000000        1.8731378695
H         -0.8785435837        0.0000000000        1.8731378695
C          0.0000000000        1.1775867249        0.2833207934
H          0.0000000000        2.2077775446        0.6075122945
C          0.0000000000        0.7351898659       -0.9918071177
H          0.0000000000        1.3507984914       -1.8800206214
C          0.0000000000       -1.1775867249        0.2833207934
H          0.0000000000       -2.2077775446        0.6075122945
C          0.0000000000       -0.7351898659       -0.9918071177
H          0.0000000000       -1.3507984914       -1.8800206214
