# Supplementary material for: Assessing the Reliability of Truncated Coupled Cluster Wave Function: Estimating the Distance from the Exact Solution
Source: J Chem Theory Comput. 2025 Sep 12;21(18):8737–52. doi: 10.1021/acs.jctc.5c00750 (PMC12461942; doi:10.1021/acs.jctc.5c00750)
Supplement: Supplementary file 2 [file ct5c00750_si_002.zip › geometries/w4-17/cyclopropane.xyz]

9

C    0.00000    0.86989    0.00000
C    0.75334   -0.43491    0.00000
C   -0.75334   -0.43491    0.00000
H    0.00000    1.45163    0.91057
H    1.25713   -0.72578    0.91057
H   -1.25713   -0.72578    0.91057
H    0.00000    1.45163   -0.91057
H    1.25713   -0.72578   -0.91057
H   -1.25713   -0.72578   -0.91057
