# Supplementary material for: Assessing the Reliability of Truncated Coupled Cluster Wave Function: Estimating the Distance from the Exact Solution
Source: J Chem Theory Comput. 2025 Sep 12;21(18):8737–52. doi: 10.1021/acs.jctc.5c00750 (PMC12461942; doi:10.1021/acs.jctc.5c00750)
Supplement: Supplementary file 2 [file ct5c00750_si_002.zip › geometries/w4-17/cyclopropene.xyz]

7

C          0.0000000000        0.0000000000        0.8631379557
C          0.0000000000        0.6485924272       -0.5009727593
C          0.0000000000       -0.6485924272       -0.5009727593
H          0.0000000000        1.5783581573       -1.0393870564
H          0.0000000000       -1.5783581573       -1.0393870564
H         -0.9129297226        0.0000000000        1.4527178379
H          0.9129297226        0.0000000000        1.4527178379
