# Supplementary material for: Assessing the Reliability of Truncated Coupled Cluster Wave Function: Estimating the Distance from the Exact Solution
Source: J Chem Theory Comput. 2025 Sep 12;21(18):8737–52. doi: 10.1021/acs.jctc.5c00750 (PMC12461942; doi:10.1021/acs.jctc.5c00750)
Supplement: Supplementary file 2 [file ct5c00750_si_002.zip › geometries/w4-17/cyclopropyl.xyz]

8

C         -0.0304716849       -0.3618675786        0.7669289745
C         -0.0304716849       -0.3618675786       -0.7669289745
C          0.1659149982        0.8775796948        0.0000000000
H         -0.9672714374       -0.5084146709        1.2918917791
H          0.8280575437       -0.8195019083        1.2437862765
H         -0.9672714374       -0.5084146709       -1.2918917791
H          0.8280575437       -0.8195019083       -1.2437862765
H         -0.3940297909        1.7987966406        0.0000000000
