# Supplementary material for: Assessing the Reliability of Truncated Coupled Cluster Wave Function: Estimating the Distance from the Exact Solution
Source: J Chem Theory Comput. 2025 Sep 12;21(18):8737–52. doi: 10.1021/acs.jctc.5c00750 (PMC12461942; doi:10.1021/acs.jctc.5c00750)
Supplement: Supplementary file 2 [file ct5c00750_si_002.zip › geometries/w4-17/dioxetan2one.xyz]

7

C          0.0000000000        0.0000000000        0.5752949647
C          0.0000000000        0.0000000000       -1.3538285497
O          0.0000000000        1.0183613553       -0.3455696637
O          0.0000000000       -1.0183613553       -0.3455696637
O          0.0000000000        0.0000000000        1.7518331196
H         -0.9114151882        0.0000000000       -1.9457696034
H          0.9114151882        0.0000000000       -1.9457696034
