# Supplementary material for: Assessing the Reliability of Truncated Coupled Cluster Wave Function: Estimating the Distance from the Exact Solution
Source: J Chem Theory Comput. 2025 Sep 12;21(18):8737–52. doi: 10.1021/acs.jctc.5c00750 (PMC12461942; doi:10.1021/acs.jctc.5c00750)
Supplement: Supplementary file 2 [file ct5c00750_si_002.zip › geometries/w4-17/dioxetane.xyz]

8

C          0.9809213464        0.0000000000        0.0000000000
C         -0.9809213464        0.0000000000        0.0000000000
H          1.5976706549        0.0000000000        0.9027914171
H          1.5976706549        0.0000000000       -0.9027914171
H         -1.5976706549        0.0000000000        0.9027914171
H         -1.5976706549        0.0000000000       -0.9027914171
O          0.0000000000        1.0354483228        0.0000000000
O          0.0000000000       -1.0354483228        0.0000000000
