# Supplementary material for: Assessing the Reliability of Truncated Coupled Cluster Wave Function: Estimating the Distance from the Exact Solution
Source: J Chem Theory Comput. 2025 Sep 12;21(18):8737–52. doi: 10.1021/acs.jctc.5c00750 (PMC12461942; doi:10.1021/acs.jctc.5c00750)
Supplement: Supplementary file 2 [file ct5c00750_si_002.zip › geometries/w4-17/dithiotane.xyz]

8

C          0.0000000000        1.2391277788        0.0000000000
C          0.0000000000       -1.2391277788        0.0000000000
H          0.0000000000        1.8576436116        0.8941448195
H          0.0000000000        1.8576436116       -0.8941448195
H          0.0000000000       -1.8576436116        0.8941448195
H          0.0000000000       -1.8576436116       -0.8941448195
S          1.3440319955        0.0000000000        0.0000000000
S         -1.3440319955        0.0000000000        0.0000000000
