# Supplementary material for: Assessing the Reliability of Truncated Coupled Cluster Wave Function: Estimating the Distance from the Exact Solution
Source: J Chem Theory Comput. 2025 Sep 12;21(18):8737–52. doi: 10.1021/acs.jctc.5c00750 (PMC12461942; doi:10.1021/acs.jctc.5c00750)
Supplement: Supplementary file 2 [file ct5c00750_si_002.zip › geometries/w4-17/ethanol.xyz]

9

H       -1.941536    0.377106    0.000000 
O       -1.192952   -0.221186    0.000000 
C        0.000000    0.556697    0.000000 
C        1.170149   -0.402575    0.000000 
H        0.039888    1.200050    0.885595 
H        0.039888    1.200050   -0.885595 
H        2.113118    0.145753    0.000000 
H        1.135681   -1.039101   -0.884130 
H        1.135681   -1.039101    0.884130 
