# Supplementary material for: Assessing the Reliability of Truncated Coupled Cluster Wave Function: Estimating the Distance from the Exact Solution
Source: J Chem Theory Comput. 2025 Sep 12;21(18):8737–52. doi: 10.1021/acs.jctc.5c00750 (PMC12461942; doi:10.1021/acs.jctc.5c00750)
Supplement: Supplementary file 2 [file ct5c00750_si_002.zip › geometries/w4-17/fno.xyz]

3

F          0.0000000000        0.1416613496       -1.0954204878
N          0.0000000000       -0.5118207938        0.2593665757
O          0.0000000000        0.2798593012        1.0736883924
