# Supplementary material for: Assessing the Reliability of Truncated Coupled Cluster Wave Function: Estimating the Distance from the Exact Solution
Source: J Chem Theory Comput. 2025 Sep 12;21(18):8737–52. doi: 10.1021/acs.jctc.5c00750 (PMC12461942; doi:10.1021/acs.jctc.5c00750)
Supplement: Supplementary file 2 [file ct5c00750_si_002.zip › geometries/w4-17/foof.xyz]

4

F        0.555710    1.384434   -0.493986 
O        0.555710    0.268181    0.555734 
O       -0.555710   -0.268181    0.555734 
F       -0.555710   -1.384434   -0.493986 
