# Supplementary material for: Assessing the Reliability of Truncated Coupled Cluster Wave Function: Estimating the Distance from the Exact Solution
Source: J Chem Theory Comput. 2025 Sep 12;21(18):8737–52. doi: 10.1021/acs.jctc.5c00750 (PMC12461942; doi:10.1021/acs.jctc.5c00750)
Supplement: Supplementary file 2 [file ct5c00750_si_002.zip › geometries/w4-17/formamide.xyz]

6

C          0.0000000000        0.4062729291        0.0885877509
O          0.0000000000       -0.2079035551        1.1330959307
H          0.0000000000        1.5068245431        0.0433552977
N          0.0000000000       -0.1640516378       -1.1435957378
H          0.0000000000       -1.1654751060       -1.2199700570
H          0.0000000000        0.3971965697       -1.9732553612
