# Supplementary material for: Assessing the Reliability of Truncated Coupled Cluster Wave Function: Estimating the Distance from the Exact Solution
Source: J Chem Theory Comput. 2025 Sep 12;21(18):8737–52. doi: 10.1021/acs.jctc.5c00750 (PMC12461942; doi:10.1021/acs.jctc.5c00750)
Supplement: Supplementary file 2 [file ct5c00750_si_002.zip › geometries/w4-17/formic-anhydride.xyz]

7

O          0.0000000000        0.0000000000        0.3962289795
C          0.0000000000        1.1710886968       -0.3211771907
H          0.0000000000        1.0178114188       -1.4084096962
C          0.0000000000       -1.1710886968       -0.3211771907
H          0.0000000000       -1.0178114188       -1.4084096962
O          0.0000000000       -2.2307564184        0.2161903971
O          0.0000000000        2.2307564184        0.2161903971
