# Supplementary material for: Assessing the Reliability of Truncated Coupled Cluster Wave Function: Estimating the Distance from the Exact Solution
Source: J Chem Theory Comput. 2025 Sep 12;21(18):8737–52. doi: 10.1021/acs.jctc.5c00750 (PMC12461942; doi:10.1021/acs.jctc.5c00750)
Supplement: Supplementary file 2 [file ct5c00750_si_002.zip › geometries/w4-17/formic.xyz]

5

C        0.000000    0.421944    0.000000 
H       -0.374304    1.449673    0.000000 
O        1.157954    0.108822    0.000000 
O       -1.030349   -0.440495    0.000000 
H       -0.646531   -1.327950    0.000000 
