# Supplementary material for: Assessing the Reliability of Truncated Coupled Cluster Wave Function: Estimating the Distance from the Exact Solution
Source: J Chem Theory Comput. 2025 Sep 12;21(18):8737–52. doi: 10.1021/acs.jctc.5c00750 (PMC12461942; doi:10.1021/acs.jctc.5c00750)
Supplement: Supplementary file 2 [file ct5c00750_si_002.zip › geometries/w4-17/furan.xyz]

9

C          0.0000000000        1.0917242733        0.3469581571
C          0.0000000000        0.7185543022       -0.9590531485
C          0.0000000000       -0.7185543022       -0.9590531485
C          0.0000000000       -1.0917242733        0.3469581571
O          0.0000000000        0.0000000000        1.1611096900
H          0.0000000000        2.0459683285        0.8425805241
H          0.0000000000        1.3764275890       -1.8111398776
H          0.0000000000       -1.3764275890       -1.8111398776
H          0.0000000000       -2.0459683285        0.8425805241
