# Supplementary material for: Assessing the Reliability of Truncated Coupled Cluster Wave Function: Estimating the Distance from the Exact Solution
Source: J Chem Theory Comput. 2025 Sep 12;21(18):8737–52. doi: 10.1021/acs.jctc.5c00750 (PMC12461942; doi:10.1021/acs.jctc.5c00750)
Supplement: Supplementary file 2 [file ct5c00750_si_002.zip › geometries/w4-17/glyoxal.xyz]

6

C       -0.329185    0.684597    0.000000 
C        0.329185   -0.684597    0.000000 
H       -1.431662    0.674507    0.000000 
H        1.431662   -0.674507    0.000000 
O        0.329185    1.696714    0.000000 
O       -0.329185   -1.696714    0.000000 
