# Supplementary material for: Assessing the Reliability of Truncated Coupled Cluster Wave Function: Estimating the Distance from the Exact Solution
Source: J Chem Theory Comput. 2025 Sep 12;21(18):8737–52. doi: 10.1021/acs.jctc.5c00750 (PMC12461942; doi:10.1021/acs.jctc.5c00750)
Supplement: Supplementary file 2 [file ct5c00750_si_002.zip › geometries/w4-17/h2no.xyz]

4

O         -0.0028254588       -0.7318919999        0.0000000000
N         -0.0449006547        0.5427187816        0.0000000000
H          0.1017220568        1.0348341092        0.8712108022
H          0.1017220568        1.0348341092       -0.8712108022
