# Supplementary material for: Assessing the Reliability of Truncated Coupled Cluster Wave Function: Estimating the Distance from the Exact Solution
Source: J Chem Theory Comput. 2025 Sep 12;21(18):8737–52. doi: 10.1021/acs.jctc.5c00750 (PMC12461942; doi:10.1021/acs.jctc.5c00750)
Supplement: Supplementary file 2 [file ct5c00750_si_002.zip › geometries/w4-17/hclo4.xyz]

6

H                  0.57936894    1.88533548    0.00000000
O                 -0.29294492    1.46132835    0.00000000
Cl                 0.00978707   -0.13844467    0.00000000
O                 -1.29369527   -0.65767109    0.00000000
O                  0.74671078   -0.37256464    1.18182479
O                  0.74671078   -0.37256464   -1.18182479
