# Supplementary material for: Assessing the Reliability of Truncated Coupled Cluster Wave Function: Estimating the Distance from the Exact Solution
Source: J Chem Theory Comput. 2025 Sep 12;21(18):8737–52. doi: 10.1021/acs.jctc.5c00750 (PMC12461942; doi:10.1021/acs.jctc.5c00750)
Supplement: Supplementary file 2 [file ct5c00750_si_002.zip › geometries/w4-17/hcno.xyz]

4

C          0.7708835222        0.8984385177        0.0000000000
H          1.2444567515        1.8484051391        0.0000000000
N          0.0013091688        0.0240252321        0.0000000000
O         -0.7374144424       -0.9249628890        0.0000000000
