# Supplementary material for: Assessing the Reliability of Truncated Coupled Cluster Wave Function: Estimating the Distance from the Exact Solution
Source: J Chem Theory Comput. 2025 Sep 12;21(18):8737–52. doi: 10.1021/acs.jctc.5c00750 (PMC12461942; doi:10.1021/acs.jctc.5c00750)
Supplement: Supplementary file 2 [file ct5c00750_si_002.zip › geometries/w4-17/hcof.xyz]

4

C        0.000000    0.397532    0.000000 
O        1.147071    0.120481    0.000000 
H       -0.445830    1.393761    0.000000 
F       -0.970082   -0.526978    0.000000 
