# Supplementary material for: Assessing the Reliability of Truncated Coupled Cluster Wave Function: Estimating the Distance from the Exact Solution
Source: J Chem Theory Comput. 2025 Sep 12;21(18):8737–52. doi: 10.1021/acs.jctc.5c00750 (PMC12461942; doi:10.1021/acs.jctc.5c00750)
Supplement: Supplementary file 2 [file ct5c00750_si_002.zip › geometries/w4-17/hnnn.xyz]

4

H        1.078972   -1.381810    0.000000 
N        0.093770   -1.129880    0.000000 
N        0.000000    0.111098    0.000000 
N       -0.247909    1.216183    0.000000 
