# Supplementary material for: Assessing the Reliability of Truncated Coupled Cluster Wave Function: Estimating the Distance from the Exact Solution
Source: J Chem Theory Comput. 2025 Sep 12;21(18):8737–52. doi: 10.1021/acs.jctc.5c00750 (PMC12461942; doi:10.1021/acs.jctc.5c00750)
Supplement: Supplementary file 2 [file ct5c00750_si_002.zip › geometries/w4-17/hoclo.xyz]

4

H        1.549461    0.644167    0.773792 
O        1.369289    0.318684   -0.119210 
Cl      -0.137557   -0.443711    0.017415 
O       -1.270663    0.543681   -0.014522 
