# Supplementary material for: Assessing the Reliability of Truncated Coupled Cluster Wave Function: Estimating the Distance from the Exact Solution
Source: J Chem Theory Comput. 2025 Sep 12;21(18):8737–52. doi: 10.1021/acs.jctc.5c00750 (PMC12461942; doi:10.1021/acs.jctc.5c00750)
Supplement: Supplementary file 2 [file ct5c00750_si_002.zip › geometries/w4-17/hoclo2.xyz]

5

H        1.738675    0.159202   -0.584163 
O        1.347986   -0.576413   -0.086822 
Cl      -0.169548    0.032768    0.336138 
O       -1.073915   -0.867672   -0.310144 
O       -0.131116    1.354553   -0.244308 
