# Supplementary material for: Assessing the Reliability of Truncated Coupled Cluster Wave Function: Estimating the Distance from the Exact Solution
Source: J Chem Theory Comput. 2025 Sep 12;21(18):8737–52. doi: 10.1021/acs.jctc.5c00750 (PMC12461942; doi:10.1021/acs.jctc.5c00750)
Supplement: Supplementary file 2 [file ct5c00750_si_002.zip › geometries/w4-17/hocn.xyz]

4

C        0.000000    0.179944    0.000000 
N        0.068513    1.339387    0.000000 
O       -0.149603   -1.114886    0.000000 
H        0.717232   -1.536279    0.000000 
