# Supplementary material for: Assessing the Reliability of Truncated Coupled Cluster Wave Function: Estimating the Distance from the Exact Solution
Source: J Chem Theory Comput. 2025 Sep 12;21(18):8737–52. doi: 10.1021/acs.jctc.5c00750 (PMC12461942; doi:10.1021/acs.jctc.5c00750)
Supplement: Supplementary file 2 [file ct5c00750_si_002.zip › geometries/w4-17/hooh.xyz]

4

H        0.788278    0.891936    0.468613 
O        0.000000    0.726241   -0.058577 
O        0.000000   -0.726241   -0.058577 
H       -0.788278   -0.891936    0.468613 
