# Supplementary material for: Assessing the Reliability of Truncated Coupled Cluster Wave Function: Estimating the Distance from the Exact Solution
Source: J Chem Theory Comput. 2025 Sep 12;21(18):8737–52. doi: 10.1021/acs.jctc.5c00750 (PMC12461942; doi:10.1021/acs.jctc.5c00750)
Supplement: Supplementary file 2 [file ct5c00750_si_002.zip › geometries/w4-17/methanol.xyz]

6

C       -0.046573    0.662925    0.000000 
H       -1.087867    0.977315    0.000000 
H        0.437742    1.073831    0.889854 
H        0.437742    1.073831   -0.889854 
O       -0.046573   -0.756341    0.000000 
H        0.864403   -1.051800    0.000000 
