# Supplementary material for: Assessing the Reliability of Truncated Coupled Cluster Wave Function: Estimating the Distance from the Exact Solution
Source: J Chem Theory Comput. 2025 Sep 12;21(18):8737–52. doi: 10.1021/acs.jctc.5c00750 (PMC12461942; doi:10.1021/acs.jctc.5c00750)
Supplement: Supplementary file 2 [file ct5c00750_si_002.zip › geometries/w4-17/n-butane.xyz]

14

C          0.6991898018        1.8213888862        0.0000000000
C          0.7035097406        0.2955905259        0.0000000000
C         -0.7035097406       -0.2955905259        0.0000000000
C         -0.6991898018       -1.8213888862        0.0000000000
H          1.7121780223        2.2264196232        0.0000000000
H         -1.7121780223       -2.2264196232        0.0000000000
H          0.1831112848        2.2080826508        0.8815761058
H          0.1831112848        2.2080826508       -0.8815761058
H         -0.1831112848       -2.2080826508        0.8815761058
H         -0.1831112848       -2.2080826508       -0.8815761058
H          1.2467474553       -0.0728437222       -0.8761798942
H          1.2467474553       -0.0728437222        0.8761798942
H         -1.2467474553        0.0728437222       -0.8761798942
H         -1.2467474553        0.0728437222        0.8761798942
