# Supplementary material for: Assessing the Reliability of Truncated Coupled Cluster Wave Function: Estimating the Distance from the Exact Solution
Source: J Chem Theory Comput. 2025 Sep 12;21(18):8737–52. doi: 10.1021/acs.jctc.5c00750 (PMC12461942; doi:10.1021/acs.jctc.5c00750)
Supplement: Supplementary file 2 [file ct5c00750_si_002.zip › geometries/w4-17/n-pentane.xyz]

17

C          0.0000000000        1.2758596583       -0.5229675814
C          0.0000000000        0.0000000000        0.3154943521
C          0.0000000000       -1.2758596583       -0.5229675814
C          0.0000000000       -2.5450663093        0.3242547685
C          0.0000000000        2.5450663093        0.3242547685
H          0.0000000000       -3.4382954268       -0.3017258094
H         -0.8771884600        1.2742283997       -1.1783559671
H          0.8771884600        1.2742283997       -1.1783559671
H         -0.8819324611       -2.5877051429        0.9666903105
H          0.8819324611       -2.5877051429        0.9666903105
H          0.8776631440        0.0000000000        0.9725147596
H         -0.8776631440        0.0000000000        0.9725147596
H          0.8771884600       -1.2742283997       -1.1783559671
H         -0.8771884600       -1.2742283997       -1.1783559671
H          0.0000000000        3.4382954268       -0.3017258094
H         -0.8819324611        2.5877051429        0.9666903105
H          0.8819324611        2.5877051429        0.9666903105
