# Supplementary material for: Assessing the Reliability of Truncated Coupled Cluster Wave Function: Estimating the Distance from the Exact Solution
Source: J Chem Theory Comput. 2025 Sep 12;21(18):8737–52. doi: 10.1021/acs.jctc.5c00750 (PMC12461942; doi:10.1021/acs.jctc.5c00750)
Supplement: Supplementary file 2 [file ct5c00750_si_002.zip › geometries/w4-17/n2h4.xyz]

6

N        0.000000    0.719171   -0.077583 
N        0.000000   -0.719171   -0.077583 
H       -0.215861    1.085383    0.842585 
H        0.942076    1.009588   -0.299501 
H        0.215861   -1.085383    0.842585 
H       -0.942076   -1.009588   -0.299501 
