# Supplementary material for: Assessing the Reliability of Truncated Coupled Cluster Wave Function: Estimating the Distance from the Exact Solution
Source: J Chem Theory Comput. 2025 Sep 12;21(18):8737–52. doi: 10.1021/acs.jctc.5c00750 (PMC12461942; doi:10.1021/acs.jctc.5c00750)
Supplement: Supplementary file 2 [file ct5c00750_si_002.zip › geometries/w4-17/nh2cl.xyz]

4

N       -0.043583    1.126132    0.000000 
H        0.522994    1.365749    0.808624 
H        0.522994    1.365749   -0.808624 
Cl      -0.043583   -0.624378    0.000000 
