# Supplementary material for: Assessing the Reliability of Truncated Coupled Cluster Wave Function: Estimating the Distance from the Exact Solution
Source: J Chem Theory Comput. 2025 Sep 12;21(18):8737–52. doi: 10.1021/acs.jctc.5c00750 (PMC12461942; doi:10.1021/acs.jctc.5c00750)
Supplement: Supplementary file 2 [file ct5c00750_si_002.zip › geometries/w4-17/nh2f.xyz]

4

N          0.6683566134        0.2004327755        0.0000000000
H          0.9668193796       -0.3441960976        0.8071193402
H          0.9668193796       -0.3441960976       -0.8071193402
F         -0.7347916126       -0.0467759204        0.0000000000
