# Supplementary material for: Assessing the Reliability of Truncated Coupled Cluster Wave Function: Estimating the Distance from the Exact Solution
Source: J Chem Theory Comput. 2025 Sep 12;21(18):8737–52. doi: 10.1021/acs.jctc.5c00750 (PMC12461942; doi:10.1021/acs.jctc.5c00750)
Supplement: Supplementary file 2 [file ct5c00750_si_002.zip › geometries/w4-17/nh2oh.xyz]

5

N         -0.0166384895       -0.7062686807        0.0000000000
H          0.5492011427       -0.9482093904        0.8072922258
H          0.5492011427       -0.9482093904       -0.8072922258
O         -0.0070139783        0.7359568309        0.0000000000
H         -0.9434098175        0.9401926309        0.0000000000
