# Supplementary material for: Assessing the Reliability of Truncated Coupled Cluster Wave Function: Estimating the Distance from the Exact Solution
Source: J Chem Theory Comput. 2025 Sep 12;21(18):8737–52. doi: 10.1021/acs.jctc.5c00750 (PMC12461942; doi:10.1021/acs.jctc.5c00750)
Supplement: Supplementary file 2 [file ct5c00750_si_002.zip › geometries/w4-17/nh3.xyz]

4

N        0.000000    0.000000    0.116671 
H        0.000000    0.934724   -0.272232 
H        0.809495   -0.467362   -0.272232 
H       -0.809495   -0.467362   -0.272232 
