# Supplementary material for: Assessing the Reliability of Truncated Coupled Cluster Wave Function: Estimating the Distance from the Exact Solution
Source: J Chem Theory Comput. 2025 Sep 12;21(18):8737–52. doi: 10.1021/acs.jctc.5c00750 (PMC12461942; doi:10.1021/acs.jctc.5c00750)
Supplement: Supplementary file 2 [file ct5c00750_si_002.zip › geometries/w4-17/oxadiazole.xyz]

7

C          0.0000000000        0.7103702220       -0.8808039513
C          0.0000000000       -0.7103702220       -0.8808039513
O          0.0000000000        0.0000000000        1.1264898798
H          0.0000000000        1.4065824287       -1.7012730332
H          0.0000000000       -1.4065824287       -1.7012730332
N          0.0000000000        1.1306536532        0.3553585445
N          0.0000000000       -1.1306536532        0.3553585445
