# Supplementary material for: Assessing the Reliability of Truncated Coupled Cluster Wave Function: Estimating the Distance from the Exact Solution
Source: J Chem Theory Comput. 2025 Sep 12;21(18):8737–52. doi: 10.1021/acs.jctc.5c00750 (PMC12461942; doi:10.1021/acs.jctc.5c00750)
Supplement: Supplementary file 2 [file ct5c00750_si_002.zip › geometries/w4-17/oxetane.xyz]

10

C         -0.0270819703       -0.0647864060        1.0351336484
C         -0.0273055567        1.0740454020        0.0000000000
C         -0.0270819703       -0.0647864060       -1.0351336484
H          0.8161580949       -0.0921424531        1.7266442384
H         -0.9593192522       -0.1810974741        1.5926149889
H          0.8760278614        1.6793374789        0.0000000000
H         -0.9021103303        1.7194977245        0.0000000000
H          0.8161580949       -0.0921424531       -1.7266442384
H         -0.9593192522       -0.1810974741       -1.5926149889
O          0.0983412808       -1.0655419392        0.0000000000
