# Supplementary material for: Assessing the Reliability of Truncated Coupled Cluster Wave Function: Estimating the Distance from the Exact Solution
Source: J Chem Theory Comput. 2025 Sep 12;21(18):8737–52. doi: 10.1021/acs.jctc.5c00750 (PMC12461942; doi:10.1021/acs.jctc.5c00750)
Supplement: Supplementary file 2 [file ct5c00750_si_002.zip › geometries/w4-17/oxirane.xyz]

7

O        0.000000    0.000000    0.854408 
C        0.000000    0.732294   -0.373090 
C        0.000000   -0.732294   -0.373090 
H        0.919428    1.263085   -0.589547 
H       -0.919428    1.263085   -0.589547 
H        0.919428   -1.263085   -0.589547 
H       -0.919428   -1.263085   -0.589547 
