# Supplementary material for: Assessing the Reliability of Truncated Coupled Cluster Wave Function: Estimating the Distance from the Exact Solution
Source: J Chem Theory Comput. 2025 Sep 12;21(18):8737–52. doi: 10.1021/acs.jctc.5c00750 (PMC12461942; doi:10.1021/acs.jctc.5c00750)
Supplement: Supplementary file 2 [file ct5c00750_si_002.zip › geometries/w4-17/propane.xyz]

11

C        0.000000    1.265790   -0.260971 
H       -0.881481    1.298774   -0.905267 
H        0.881481    1.298774   -0.905267 
H        0.000000    2.166499    0.354619 
C        0.000000    0.000000    0.591729 
H        0.875492    0.000000    1.246553 
H       -0.875492    0.000000    1.246553 
C        0.000000   -1.265790   -0.260971 
H        0.881481   -1.298774   -0.905267 
H        0.000000   -2.166499    0.354619 
H       -0.881481   -1.298774   -0.905267 
