# Supplementary material for: Assessing the Reliability of Truncated Coupled Cluster Wave Function: Estimating the Distance from the Exact Solution
Source: J Chem Theory Comput. 2025 Sep 12;21(18):8737–52. doi: 10.1021/acs.jctc.5c00750 (PMC12461942; doi:10.1021/acs.jctc.5c00750)
Supplement: Supplementary file 2 [file ct5c00750_si_002.zip › geometries/w4-17/propene.xyz]

9

C       -1.138173   -0.495907    0.000000 
C        0.000000    0.480324    0.000000 
C        1.290247    0.136199    0.000000 
H        1.592741   -0.904724    0.000000 
H        2.073514    0.882538    0.000000 
H       -0.261709    1.534391    0.000000 
H       -0.771912   -1.522970    0.000000 
H       -1.772538   -0.356465    0.878203 
H       -1.772538   -0.356465   -0.878203 
