# Supplementary material for: Assessing the Reliability of Truncated Coupled Cluster Wave Function: Estimating the Distance from the Exact Solution
Source: J Chem Theory Comput. 2025 Sep 12;21(18):8737–52. doi: 10.1021/acs.jctc.5c00750 (PMC12461942; doi:10.1021/acs.jctc.5c00750)
Supplement: Supplementary file 2 [file ct5c00750_si_002.zip › geometries/w4-17/propyne.xyz]

7

H       -0.000008    2.489332    0.000000 
H       -1.020250   -1.628447    0.000000 
H        0.510119   -1.628426    0.883542 
H        0.510119   -1.628426   -0.883542 
C       -0.000004    1.426421    0.000000 
C        0.000000    0.218281    0.000000 
C        0.000008   -1.245375    0.000000 
