# Supplementary material for: Assessing the Reliability of Truncated Coupled Cluster Wave Function: Estimating the Distance from the Exact Solution
Source: J Chem Theory Comput. 2025 Sep 12;21(18):8737–52. doi: 10.1021/acs.jctc.5c00750 (PMC12461942; doi:10.1021/acs.jctc.5c00750)
Supplement: Supplementary file 2 [file ct5c00750_si_002.zip › geometries/w4-17/pyrrole.xyz]

10

C          0.0000000000        1.1228164427        0.3313183627
C          0.0000000000        0.7128283812       -0.9829382319
C          0.0000000000       -0.7128283812       -0.9829382319
C          0.0000000000       -1.1228164427        0.3313183627
N          0.0000000000        0.0000000000        1.1195745704
H          0.0000000000        0.0000000000        2.1217259170
H          0.0000000000        2.1077004779        0.7653903187
H          0.0000000000        1.3606340256       -1.8434861931
H          0.0000000000       -1.3606340256       -1.8434861931
H          0.0000000000       -2.1077004779        0.7653903187
