# Supplementary material for: Assessing the Reliability of Truncated Coupled Cluster Wave Function: Estimating the Distance from the Exact Solution
Source: J Chem Theory Comput. 2025 Sep 12;21(18):8737–52. doi: 10.1021/acs.jctc.5c00750 (PMC12461942; doi:10.1021/acs.jctc.5c00750)
Supplement: Supplementary file 2 [file ct5c00750_si_002.zip › geometries/w4-17/si2h6.xyz]

8

Si       0.000000    1.170884    0.000000 
H       -1.389950    1.685125    0.000000 
H        0.695457    1.683694    1.204045 
H        0.695457    1.683694   -1.204045 
Si       0.000000   -1.170884    0.000000 
H        1.389950   -1.685125    0.000000 
H       -0.695457   -1.683694    1.204045 
H       -0.695457   -1.683694   -1.204045 
