# Supplementary material for: Assessing the Reliability of Truncated Coupled Cluster Wave Function: Estimating the Distance from the Exact Solution
Source: J Chem Theory Comput. 2025 Sep 12;21(18):8737–52. doi: 10.1021/acs.jctc.5c00750 (PMC12461942; doi:10.1021/acs.jctc.5c00750)
Supplement: Supplementary file 2 [file ct5c00750_si_002.zip › geometries/w4-17/silole.xyz]

11

C          0.0000000000        1.3510077077       -0.0853488029
H          0.0000000000        2.4279167079        0.0120570842
C          0.0000000000        0.7431506855       -1.2932029040
H          0.0000000000        1.2808042545       -2.2356946537
C          0.0000000000       -1.3510077077       -0.0853488029
H          0.0000000000       -2.4279167079        0.0120570842
C          0.0000000000       -0.7431506855       -1.2932029040
H          0.0000000000       -1.2808042545       -2.2356946537
Si         0.0000000000        0.0000000000        1.2063244461
H          1.2024327291        0.0000000000        2.0729430532
H         -1.2024327291        0.0000000000        2.0729430532
