# Supplementary material for: Assessing the Reliability of Truncated Coupled Cluster Wave Function: Estimating the Distance from the Exact Solution
Source: J Chem Theory Comput. 2025 Sep 12;21(18):8737–52. doi: 10.1021/acs.jctc.5c00750 (PMC12461942; doi:10.1021/acs.jctc.5c00750)
Supplement: Supplementary file 2 [file ct5c00750_si_002.zip › geometries/w4-17/t-butadiene.xyz]

10

C                  0.60616009    0.40548687    0.00000000
C                 -0.60616009   -0.40548687    0.00000000
C                  1.84396650   -0.11095336    0.00000000
C                 -1.84396650    0.11095336    0.00000000
H                  0.47202554    1.48310766    0.00000000
H                 -0.47202554   -1.48310766    0.00000000
H                  2.72071008    0.52201495    0.00000000
H                  2.00089802   -1.18321375    0.00000000
H                 -2.72071008   -0.52201495    0.00000000
H                 -2.00089802    1.18321375    0.00000000
