# Supplementary material for: Assessing the Reliability of Truncated Coupled Cluster Wave Function: Estimating the Distance from the Exact Solution
Source: J Chem Theory Comput. 2025 Sep 12;21(18):8737–52. doi: 10.1021/acs.jctc.5c00750 (PMC12461942; doi:10.1021/acs.jctc.5c00750)
Supplement: Supplementary file 2 [file ct5c00750_si_002.zip › geometries/w4-17/t-hcoh.xyz]

4

C        0.010522    0.742943    0.000000 
H       -1.077050    0.977417    0.000000 
O        0.010522   -0.571411    0.000000 
H        0.929743   -0.863789    0.000000 
