# Supplementary material for: Assessing the Reliability of Truncated Coupled Cluster Wave Function: Estimating the Distance from the Exact Solution
Source: J Chem Theory Comput. 2025 Sep 12;21(18):8737–52. doi: 10.1021/acs.jctc.5c00750 (PMC12461942; doi:10.1021/acs.jctc.5c00750)
Supplement: Supplementary file 2 [file ct5c00750_si_002.zip › geometries/w4-17/t-hooo.xyz]

4

O        1.174393    0.194313    0.000000 
O        0.000000    0.553180    0.000000 
O       -0.950471   -0.717715    0.000000 
H       -1.791374   -0.238229    0.000000 
