# Supplementary material for: Assessing the Reliability of Truncated Coupled Cluster Wave Function: Estimating the Distance from the Exact Solution
Source: J Chem Theory Comput. 2025 Sep 12;21(18):8737–52. doi: 10.1021/acs.jctc.5c00750 (PMC12461942; doi:10.1021/acs.jctc.5c00750)
Supplement: Supplementary file 2 [file ct5c00750_si_002.zip › geometries/w4-17/tetrahedrane.xyz]

8

C          0.5232795897        0.5232795897        0.5232795897
C         -0.5232795897       -0.5232795897        0.5232795897
C         -0.5232795897        0.5232795897       -0.5232795897
C          0.5232795897       -0.5232795897       -0.5232795897
H          1.1401733394        1.1401733394        1.1401733394
H         -1.1401733394       -1.1401733394        1.1401733394
H         -1.1401733394        1.1401733394       -1.1401733394
H          1.1401733394       -1.1401733394       -1.1401733394
