# Supplementary material for: Assessing the Reliability of Truncated Coupled Cluster Wave Function: Estimating the Distance from the Exact Solution
Source: J Chem Theory Comput. 2025 Sep 12;21(18):8737–52. doi: 10.1021/acs.jctc.5c00750 (PMC12461942; doi:10.1021/acs.jctc.5c00750)
Supplement: Supplementary file 2 [file ct5c00750_si_002.zip › geometries/w4-17/thiophene.xyz]

9

C          0.0000000000        1.2346859350       -0.0037741108
C          0.0000000000        0.7131155627       -1.2702426061
C          0.0000000000       -0.7131155627       -1.2702426061
C          0.0000000000       -1.2346859350       -0.0037741108
S          0.0000000000        0.0000000000        1.1887112084
H          0.0000000000        2.2721332446        0.2886650924
H          0.0000000000        1.3205649375       -2.1634904797
H          0.0000000000       -1.3205649375       -2.1634904797
H          0.0000000000       -2.2721332446        0.2886650924
