# Supplementary material for: Assessing the Reliability of Truncated Coupled Cluster Wave Function: Estimating the Distance from the Exact Solution
Source: J Chem Theory Comput. 2025 Sep 12;21(18):8737–52. doi: 10.1021/acs.jctc.5c00750 (PMC12461942; doi:10.1021/acs.jctc.5c00750)
Supplement: Supplementary file 2 [file ct5c00750_si_002.zip › geometries/w4-17/trans-c2f2cl2.xyz]

6

C         -0.0622341205        0.6640253773        0.0000000000
C          0.0622341205       -0.6640253773        0.0000000000
Cl         1.2556210027        1.7389732924        0.0000000000
F         -1.2561173421        1.2387047987        0.0000000000
F          1.2561173421       -1.2387047987        0.0000000000
Cl        -1.2556210027       -1.7389732924        0.0000000000
